# Supplementary material for: FAM83 family oncogenes are broadly involved in human cancers: an integrative multi‐omics approach
Source: Mol Oncol. 2017 Jan 9;11(2):167–79. doi: 10.1002/1878-0261.12016 (PMC5527452; doi:10.1002/1878-0261.12016)
Supplement: Supplementary file 4 — Table S1. FAM83 family gene Ttranscript level differences between tumor and normal tissues. [file MOL2-11-167-s004.xlsx]

## Sheet: Sheet1
Supplementary Table 1. FAM83 family gene Ttranscript level differences between tumor and normal tissues.
		Lung Adenocarcinoma									Lung LCC			Lung SCC			Breast IDC												Breast DCIS						Colon Adenoma			Liver HCC
		GSE31210			GSE19804			GSE19188			GSE19188			GSE19188			GSE3744			GSE10780			GSE21422			GSE29044			GSE21422			GSE29044			GSE8671			GSE6764			GSE40367			GSE45267			GSE55092
		adj.P-Value	P-Value	logFC	adj.P-Value	P-Value	logFC	adj.P-Value	P-Value	logFC	adj.P.Val	P.Value	logFC	adj.P.Val	P.Value	logFC	adj.P.Val	P.Value	logFC	adj.P.Val	P.Value	logFC	adj.P.Val	P.Value	logFC	adj.P.Val	P.Value	logFC	adj.P.Val	P.Value	logFC	adj.P.Val	P.Value	logFC	adj.P.Val	P.Value	logFC	adj.P.Val	P.Value	logFC	adj.P.Val	P.Value	logFC	adj.P.Val	P.Value	logFC	adj.P.Val	P.Value	logFC
242944_at	FAM83A	0.194	0.0987	0.510162	1.95e-09	1.04e-10	0.381274	1.66e-12	7.45e-14	0.676962	0.0278	0.0151	0.131988	1.52e-10	1.87e-11	0.510918	0.496	0.273	0.225114	2.4e-05	5.14e-06	0.166414	0.960132	0.929	0.00185422	0.716	0.54	0.0164	0.833	0.552	0.00883	0.373	0.109	0.130179	0.875	0.805	-0.0566246	0.00521	0.000404	-0.0769777	0.583	0.305	0.0823259	0.871	0.815	-0.010774	0.924	0.887	-0.00586
238460_at	FAM83A	2.55e-10	5.86e-12	3.31073	2.19e-10	9.54e-12	1.08895	9.11e-16	1.92e-17	2.4282	0.0816	0.0524	0.219424	2.5e-10	3.15e-11	1.58645	0.456	0.23	0.441075	1.69e-05	3.52e-06	0.196807	0.50801	0.186	1.39159	0.469	0.266	0.132	0.62	0.271	0.192	0.618	0.447	0.129591	0.531	0.386	-0.324083	0.038	0.00814	-0.0851048	0.833	0.678	-0.0971995	0.375	0.258	-0.0731596	0.369	0.258	0.0632
238741_at	FAM83A	2.28e-05	2.44e-06	1.39194	3.11e-14	5.65e-16	0.801745	4.67e-16	9.07e-18	1.87426	0.0484	0.0286	0.250744	1.17e-12	1.07e-13	1.37537	0.713	0.543	0.226641	0.0174	0.00722	0.134143	0.470614	0.162	0.456422	0.454	0.253	0.143	0.64	0.289	0.296	0.542	0.338	0.182851	0.464	0.32	0.267736	0.0658	0.018	-0.121579	0.648	0.395	-0.338429	0.0196	0.00636	-0.259635	0.00954	0.00359	-0.153
239586_at	FAM83A	4.21e-08	1.91e-09	1.88191	7.19e-14	1.42e-15	0.86801	1.47e-18	1.39e-20	2.16712	0.0131	0.0064	0.309556	1.09e-13	8.76e-15	1.50851	0.637	0.443	0.450582	0.162	0.095	-0.0792716	0.57846	0.242	1.09871	0.123	0.039	0.388	0.367	0.103	0.251	0.627	0.459	0.155468	0.326	0.199	0.250793	0.393	0.231	-0.0677517	0.943	0.879	-0.0660754	0.769	0.682	-0.0336527	0.159	0.092	0.111
1563900_at	FAM83B	0.322	0.191	0.427035	0.00971	0.00289	0.140992	0.00152	0.000474	0.148992	0.000413	0.000132	0.170991	1.76e-10	2.18e-11	0.848696	0.347	0.121	0.292276	0.00123	0.000377	0.154354	0.767197	0.589	-0.0102196	0.406	0.212	0.0775	0.829	0.545	0.0179	0.404	0.144	-0.0397094	0.921	0.872	0.023069	4.27e-05	3e-07	-0.211033	0.93	0.85	-0.0402606	0.00658	0.00169	-0.127683	2.35e-05	4.91e-06	-0.161
1556793_a_at	FAM83C	0.947	0.913	-0.0283076	0.208	0.115	0.123506	0.475	0.389	-0.0260632	0.00199	0.000763	0.159515	9.21e-22	2.38e-23	2.61143	0.945	0.9	0.0128581	0.251	0.162	-0.0935869	0.840959	0.731	-0.00996685	0.718	0.543	0.0505	0.547	0.214	-0.0223	0.756	0.637	-0.00996861	0.731	0.611	-0.16868	0.0871	0.027	-0.0991971	0.135	0.0182	-0.74123	0.636	0.523	-0.0290771	0.37	0.259	0.0523
1563805_a_at	FAM83C	0.875	0.802	-0.0744813	0.0635	0.0266	0.111324	0.333	0.252	0.0483571	0.367	0.299	0.0541888	1.28e-11	1.36e-12	0.503779	0.65	0.46	0.0901315	0.414	0.302	-0.0401888	0.962406	0.933	0.00500149	0.876	0.777	-0.00468	0.986	0.896	-0.00539	0.389	0.126	-0.05516	0.844	0.76	0.0978315	0.0137	0.0018	-0.175327	0.632	0.372	0.285536	0.117	0.0579	-0.0895918	0.182	0.108	-0.066
225687_at	FAM83D	0.0054	0.0013	0.803456	8.85e-06	1.09e-06	0.981498	7.87e-13	3.31e-14	1.63309	4.75e-12	3.49e-13	2.40061	4.34e-27	4.47e-29	2.94067	2.31e-07	1.24e-09	4.22165	3.24e-35	8.72e-38	1.73447	0.0001252	8.93e-08	5.54974	3.5e-12	2.76e-14	2.91	0.00973	0.00046	4.12	0.000246	5.32e-07	2.67367	5.45e-15	1.16e-16	1.40643	0.000264	4.15e-06	2.82881	0.00539	0.000105	2.44903	6.56e-12	5.57e-14	2.25459	2.55e-36	2.94e-39	2.52
220312_at	FAM83E	0.00321	0.000707	1.06074	0.000927	0.000194	0.359716	0.00526	0.00194	0.2598	7.61e-05	2.05e-05	-0.408655	0.885	0.857	-0.0162821	0.926	0.866	-0.0729795	4.13e-08	5.43e-09	0.303512	0.437052	0.142	0.197951	0.0509	0.0128	0.238	0.635	0.284	0.291	0.448	0.202	0.0707247	0.451	0.307	-0.236998	0.276	0.139	-0.0251303	0.657	0.419	0.0672546	0.0802	0.036	-0.14572	0.954	0.931	0.00419
235269_at	FAM83F	8.8e-06	8.28e-07	1.19019	6.28e-07	5.89e-08	0.571168	1.71e-08	1.76e-09	0.532062	4.66e-13	2.92e-14	1.25228	9.39e-18	4.32e-19	1.66456	0.692	0.515	0.251149	5.97e-07	9.63e-08	0.474188	0.198985	0.0404	0.729734	0.4	0.206	0.221	0.364	0.102	0.555	0.636	0.471	0.226488	0.163	0.0809	0.175121	0.0628	0.0168	-0.192877	0.325	0.0913	-0.507926	0.000114	1.47e-05	-0.429542	1.79e-23	2.12e-25	-0.832
228587_at	FAM83G	0.0143	0.0041	0.316894	0.289	0.176	0.0924062	0.278	0.203	0.0943254	0.437	0.367	0.0936614	7.46e-08	1.33e-08	0.629141	0.577	0.366	0.218184	0.623	0.514	0.0330974	0.48089	0.169	0.209394	0.056	0.0145	0.273	0.968	0.828	-0.0275	0.324	0.0704	0.0965531	0.738	0.62	-0.0652967	0.108	0.0364	-0.349123	0.666	0.432	0.287407	0.238	0.143	0.191468	0.0162	0.00653	-0.231
226129_at	FAM83H	1.58e-06	1.17e-07	0.951798	2.13e-07	1.77e-08	0.723366	1.86e-06	2.88e-07	0.739015	0.448	0.378	0.153944	3.74e-22	9.16e-24	1.34562	0.384	0.155	0.567355	2.33e-14	1.14e-15	0.972676	0.0237288	0.00155	3.87368	6.52e-07	2.8e-08	1.34	0.00516	0.000171	3.53	0.155	0.013	0.835366	7.68e-08	7.28e-09	0.718069	0.00056	1.26e-05	1.68676	0.406	0.14	0.695816	1.53e-12	1.03e-14	1.42021	3.92e-22	5.86e-24	1.04
241406_at	FAM83H	0.0413	0.0145	0.73098	0.98	0.967	0.00154767	0.289	0.212	0.0515074	0.0225	0.0119	0.148589	0.000801	0.000298	0.18463	0.314	0.0959	0.241216	0.462	0.347	-0.0512983	0.73361	0.467	-0.0129713	0.801	0.659	-0.00422	0.964	0.815	-0.00246	0.398	0.136	-0.0372517	0.843	0.76	-0.0959926	0.0718	0.0205	-0.0659862	0.606	0.337	0.141536	0.0413	0.0158	-0.102142	0.182	0.108	-0.0746
[truncated: 33 more columns]
