# Supplementary material for: FAM83 family oncogenes are broadly involved in human cancers: an integrative multi‐omics approach
Source: Mol Oncol. 2017 Jan 9;11(2):167–79. doi: 10.1002/1878-0261.12016 (PMC5527452; doi:10.1002/1878-0261.12016)
Supplement: Supplementary file 5 — Table S2. P‐values of the prognostic property of each FAM83 gene and the FAM83 gene signature across 10 tumor types. [file MOL2-11-167-s005.xlsx]

## Sheet: Sheet1
Supplementary Table 2. P-values of the prognostic property of each FAM83 gene and the FAM83 gene signature across 10 tumor types.
	FAM83A	FAM83B	FAM83C	FAM83D	FAM83E	FAM83F	FAM83G	FAM83H	Signature_maxrisk	Study
Breast	0.24	0.08	0.1	0.02	0.03	0.04	0.06	0.18	0.0067	Breast − Breast Invasive Carcinoma TCGA
Breast	0.0005	0.06	0.004	0.0007	0.08	0.2	0.02	0.14	8.846e-07	Breast − Kao Huang Breast GSE20685
Brain	0.002	0.0002	0.014	0.16	0.16	0.02	na	0.0068	1.322e-06	Brain − Gravendeed French Glioblastoma GSE16011
Brain	0.09	0.07	0.01	0.008	0.13	0.0007	0.08	0.003	1.868e-08	Brain − Brain Lower Grade Glioma TCGA
Colon	0.09	0.44	0.04	0.11	0.17	0.07	0.04	0.17	0.0006	Colon − Smith Beauchamp Colon GSE17536
Colon	0.08	0.09	0.047	0.21	0.118	0.105	0.03	0.08	0.003	Colon − Colon Rectal Adenocarcinoma TCGA
Stomach	0.03	0.04	0.75	0.236	0.049	0.27	0.36	0.26	0.0004	Stomach − Stomach Adenocarcinoma TCGA
Head&Neck	0.31	0.008	0.02	0.02	0.02	0.11	0.03	0.15	0.0004	Head−Neck − Head and Neck squamous cell carcinoma TCGA
Head&Neck	0.04	0.004	0.02	0.11	0.01	0.0498	0.02	0.01	0.0003	Head−Neck − Petel Head and Neck Squamous Cell Carcinoma E−MTAB−1328
Liver	0.08	0.002	0.006	0.11	0.1	0.0008	0.01	0.048	0.0001	Liver − TCGA−Liver−Cancer
Lung	9.172e-06	2.274e-08	0.1993	8.983e-05	0.03	0.02	0.2	0.03	4.883e-08	Lung − Lung Adenocarcinoma TCGA
Lung	0.004	0.1	0.04	0.0026	0.04	0.13	0.04	0.04	0.007	Lung − Lung Squamous Cell Carcinoma TCGA
Ovarian	0.17	0.03	0.14	0.0096	0.006	0.07	0.25	0.23	0.0002	Ovarian − Tothill Bowtell Survival Ovarian GSE9891
Ovarian	0.19	0.23	0.03	0.03	0.08	0.02	na	0.03	0.009	Ovarian − Yoshihara Tanaka Ovarian GSE32062
Pancreatic	0.099	0.003	0.02	0.04	0.04	0.32	na	0.03	0.0005	Pancreatic − Stratford Yeh Pancreatic GSE21501
Pancreatic	0.03	0.19	0.06	0.18	0.2	0.04	0.23	0.28	0.003	Pancreatic − Zhang Hussain Pancreatic GSE28735
Uterine	0.02	0.008	0.0006	0.002	0.07	0.006	0.01	0.005	0.0003	Uterine Corpus Endometrioid Carcinoma - TCGA
										Increased expression associated with poor survival
										Decreased expression associated with poor survival
