# Supplementary material for: FAM83 family oncogenes are broadly involved in human cancers: an integrative multi‐omics approach
Source: Mol Oncol. 2017 Jan 9;11(2):167–79. doi: 10.1002/1878-0261.12016 (PMC5527452; doi:10.1002/1878-0261.12016)
Supplement: Supplementary file 6 — Table S3. Proteins differentially expressed between tumors with FAM83 mutation and those without any FAM83 alteration. [file MOL2-11-167-s006.xlsx]

## Sheet: mutation
Supplementary Table 3. List of gene mutations associated with FAM83 gene alterations in breast cancer.
Gene	Cytoband	Percentage of alteration(Altered)	Percentage of Alteration(Unaltered)	Log ratio	p-Value	q-Value	Direction/Tendency
TP53	17p13.1	221 (42.58%)	74 (16.78%)	1.34	1.33e-18	2.04e-14	Co-occurrence<Significant>
PIK3CA	3q26.3	126 (24.28%)	188 (42.63%)	-0.81	1.14e-09	8.727e-06	Mutual exclusivity<Significant>
CDH1	16q22.1	30 (5.78%)	78 (17.69%)	-1.61	4.16e-09	2.13e-05	Mutual exclusivity<Significant>
RELN	7q22	21 (4.05%)	3 (0.68%)	2.57	0.0004975	0.685	Co-occurrence
ITPKB	1q42.13	0 (0.00%)	9 (2.04%)	<-10	0.0008713	0.685	Mutual exclusivity
CNTN6	3p26.3	11 (2.12%)	0 (0.00%)	>10	0.001098	0.685	Co-occurrence
TMEM131	2q11.2	11 (2.12%)	0 (0.00%)	>10	0.001098	0.685	Co-occurrence
SPTAN1	9q34.11	10 (1.93%)	0 (0.00%)	>10	0.002049	0.685	Co-occurrence
DNAH7	2q32.3	18 (3.47%)	3 (0.68%)	2.35	0.002216	0.685	Co-occurrence
GFPT2	5q34-q35	9 (1.73%)	0 (0.00%)	>10	0.00382	0.685	Co-occurrence
CTNND2	5p15.2	9 (1.73%)	0 (0.00%)	>10	0.00382	0.685	Co-occurrence
LMTK2	7q21.3	9 (1.73%)	0 (0.00%)	>10	0.00382	0.685	Co-occurrence
LAMB2	3p21	9 (1.73%)	0 (0.00%)	>10	0.00382	0.685	Co-occurrence
CCDC144A	17p11.2	12 (2.31%)	1 (0.23%)	3.35	0.003868	0.685	Co-occurrence
TBL1XR1	3q26.32	1 (0.19%)	9 (2.04%)	-3.4	0.005151	0.685	Mutual exclusivity
SCN10A	3p22.2	16 (3.08%)	3 (0.68%)	2.18	0.005785	0.685	Co-occurrence
ABCB11	2q24	11 (2.12%)	1 (0.23%)	3.22	0.006709	0.685	Co-occurrence
COL19A1	6q12-q13	11 (2.12%)	1 (0.23%)	3.22	0.006709	0.685	Co-occurrence
ADAMTS20	12q12	11 (2.12%)	1 (0.23%)	3.22	0.006709	0.685	Co-occurrence
CDH26	20q13.33	8 (1.54%)	0 (0.00%)	>10	0.007117	0.685	Co-occurrence
CILP	15q22	8 (1.54%)	0 (0.00%)	>10	0.007117	0.685	Co-occurrence
ENPP2	8q24.1	8 (1.54%)	0 (0.00%)	>10	0.007117	0.685	Co-occurrence
C2ORF71	2p23.2	8 (1.54%)	0 (0.00%)	>10	0.007117	0.685	Co-occurrence
NCKAP1L	12q13.1	8 (1.54%)	0 (0.00%)	>10	0.007117	0.685	Co-occurrence
RIMS1	6q12-q13	8 (1.54%)	0 (0.00%)	>10	0.007117	0.685	Co-occurrence
KCNA1	12p13.32	8 (1.54%)	0 (0.00%)	>10	0.007117	0.685	Co-occurrence
HMCN1	1q25.3-q31.1	27 (5.20%)	9 (2.04%)	1.35	0.007187	0.685	Co-occurrence
FAT4	4q28.1	5 (0.96%)	15 (3.40%)	-1.82	0.007591	0.685	Mutual exclusivity
FAT3	11q14.3	25 (4.82%)	8 (1.81%)	1.41	0.007805	0.685	Co-occurrence
MROH2B	5p13.1	15 (2.89%)	3 (0.68%)	2.09	0.009229	0.685	Co-occurrence
TDRD6	6p12.3	10 (1.93%)	1 (0.23%)	3.09	0.0116	0.685	Co-occurrence
EML6	2p16.1	10 (1.93%)	1 (0.23%)	3.09	0.0116	0.685	Co-occurrence
LOXHD1	18q21.1	10 (1.93%)	1 (0.23%)	3.09	0.0116	0.685	Co-occurrence
ADGRA3	4p15.2	10 (1.93%)	1 (0.23%)	3.09	0.0116	0.685	Co-occurrence
ERBB4	2q33.3-q34	10 (1.93%)	1 (0.23%)	3.09	0.0116	0.685	Co-occurrence
CTTNBP2	7q31	10 (1.93%)	1 (0.23%)	3.09	0.0116	0.685	Co-occurrence
SCLT1	4q28.2	7 (1.35%)	0 (0.00%)	>10	0.0132	0.685	Co-occurrence
C10ORF2	10q24	7 (1.35%)	0 (0.00%)	>10	0.0132	0.685	Co-occurrence
CCDC80	3q13.2	7 (1.35%)	0 (0.00%)	>10	0.0132	0.685	Co-occurrence
KCNK18	10q25.3	7 (1.35%)	0 (0.00%)	>10	0.0132	0.685	Co-occurrence
MCM10	10p13	7 (1.35%)	0 (0.00%)	>10	0.0132	0.685	Co-occurrence
ATP2B4	1q32.1	7 (1.35%)	0 (0.00%)	>10	0.0132	0.685	Co-occurrence
TSR1	17p13.3	7 (1.35%)	0 (0.00%)	>10	0.0132	0.685	Co-occurrence
VAC14	16q22.1	7 (1.35%)	0 (0.00%)	>10	0.0132	0.685	Co-occurrence
FGD6	12q22	7 (1.35%)	0 (0.00%)	>10	0.0132	0.685	Co-occurrence
EXOC2	6p25.3	7 (1.35%)	0 (0.00%)	>10	0.0132	0.685	Co-occurrence
PALB2	16p12.2	7 (1.35%)	0 (0.00%)	>10	0.0132	0.685	Co-occurrence
BORA	13q22.1	7 (1.35%)	0 (0.00%)	>10	0.0132	0.685	Co-occurrence
RFC1	4p14-p13	7 (1.35%)	0 (0.00%)	>10	0.0132	0.685	Co-occurrence
KDM5A	12p11	7 (1.35%)	0 (0.00%)	>10	0.0132	0.685	Co-occurrence
PTK2	8q24.3	7 (1.35%)	0 (0.00%)	>10	0.0132	0.685	Co-occurrence
EEF1A1	6q14.1	7 (1.35%)	0 (0.00%)	>10	0.0132	0.685	Co-occurrence
SLC9C1	3q13.2	7 (1.35%)	0 (0.00%)	>10	0.0132	0.685	Co-occurrence
PBRM1	3p21	7 (1.35%)	0 (0.00%)	>10	0.0132	0.685	Co-occurrence
GABRA4	4p12	7 (1.35%)	0 (0.00%)	>10	0.0132	0.685	Co-occurrence
TGM2	20q12	7 (1.35%)	0 (0.00%)	>10	0.0132	0.685	Co-occurrence
FIGN	2q24.3	7 (1.35%)	0 (0.00%)	>10	0.0132	0.685	Co-occurrence
TP53BP2	1q41	7 (1.35%)	0 (0.00%)	>10	0.0132	0.685	Co-occurrence
FANCM	14q21.2	7 (1.35%)	0 (0.00%)	>10	0.0132	0.685	Co-occurrence
PHLPP2	16q22.2	7 (1.35%)	0 (0.00%)	>10	0.0132	0.685	Co-occurrence
SPAG5	17q11.2	7 (1.35%)	0 (0.00%)	>10	0.0132	0.685	Co-occurrence
ZNF423	16q12	7 (1.35%)	0 (0.00%)	>10	0.0132	0.685	Co-occurrence
SIN3B	19p13.11	7 (1.35%)	0 (0.00%)	>10	0.0132	0.685	Co-occurrence
OR2G3	1q44	7 (1.35%)	0 (0.00%)	>10	0.0132	0.685	Co-occurrence
KRT17	17q21.2	7 (1.35%)	0 (0.00%)	>10	0.0132	0.685	Co-occurrence
CACNA1B	9q34	12 (2.31%)	2 (0.45%)	2.35	0.0138	0.685	Co-occurrence
SPTB	14q23-q24.2	12 (2.31%)	2 (0.45%)	2.35	0.0138	0.685	Co-occurrence
ASTN1	1q25.2	14 (2.70%)	3 (0.68%)	1.99	0.0146	0.685	Co-occurrence
NAV3	12q21.2	14 (2.70%)	3 (0.68%)	1.99	0.0146	0.685	Co-occurrence
PTPRD	9p23-p24.3	14 (2.70%)	3 (0.68%)	1.99	0.0146	0.685	Co-occurrence
FRAS1	4q21.21	14 (2.70%)	3 (0.68%)	1.99	0.0146	0.685	Co-occurrence
MUC17	7q22.1	23 (4.43%)	8 (1.81%)	1.29	0.0162	0.685	Co-occurrence
RERE	1p36.23	2 (0.39%)	9 (2.04%)	-2.4	0.0168	0.685	Mutual exclusivity
SF3B1	2q33.1	4 (0.77%)	12 (2.72%)	-1.82	0.0173	0.685	Mutual exclusivity
LRP1	12q13.3	21 (4.05%)	7 (1.59%)	1.35	0.0178	0.685	Co-occurrence
MAP2K4	17p12	11 (2.12%)	21 (4.76%)	-1.17	0.0181	0.685	Mutual exclusivity
MAP3K1	5q11.2	29 (5.59%)	41 (9.30%)	-0.73	0.019	0.685	Mutual exclusivity
CUL7	6p21.1	9 (1.73%)	1 (0.23%)	2.93	0.0198	0.685	Co-occurrence
ADGRB3	6q12	9 (1.73%)	1 (0.23%)	2.93	0.0198	0.685	Co-occurrence
PDE4B	1p31	9 (1.73%)	1 (0.23%)	2.93	0.0198	0.685	Co-occurrence
RIMS2	8q22.3	9 (1.73%)	1 (0.23%)	2.93	0.0198	0.685	Co-occurrence
SLC8A1	2p22.1	9 (1.73%)	1 (0.23%)	2.93	0.0198	0.685	Co-occurrence
CAMTA2	17p13.2	9 (1.73%)	1 (0.23%)	2.93	0.0198	0.685	Co-occurrence
PXDN	2p25	9 (1.73%)	1 (0.23%)	2.93	0.0198	0.685	Co-occurrence
TMTC2	12q21.31	0 (0.00%)	5 (1.13%)	<-10	0.0202	0.685	Mutual exclusivity
DGCR14	22q11.21|22q11.2	0 (0.00%)	5 (1.13%)	<-10	0.0202	0.685	Mutual exclusivity
ZNF415	19q13.42	0 (0.00%)	5 (1.13%)	<-10	0.0202	0.685	Mutual exclusivity
PPP3CA	4q24	0 (0.00%)	5 (1.13%)	<-10	0.0202	0.685	Mutual exclusivity
RBM39	20q11.22	0 (0.00%)	5 (1.13%)	<-10	0.0202	0.685	Mutual exclusivity
AKR1C1	10p15-p14	0 (0.00%)	5 (1.13%)	<-10	0.0202	0.685	Mutual exclusivity
CDK11A	1p36.33	0 (0.00%)	5 (1.13%)	<-10	0.0202	0.685	Mutual exclusivity
MAMDC4	9q34.3	0 (0.00%)	5 (1.13%)	<-10	0.0202	0.685	Mutual exclusivity
DAP3	1q22	0 (0.00%)	5 (1.13%)	<-10	0.0202	0.685	Mutual exclusivity
KRT2	12q13.13	0 (0.00%)	5 (1.13%)	<-10	0.0202	0.685	Mutual exclusivity
C7	5p13	1 (0.19%)	7 (1.59%)	-3.04	0.0202	0.685	Mutual exclusivity
CUBN	10p12.31	17 (3.28%)	5 (1.13%)	1.53	0.0209	0.685	Co-occurrence
AKAP9	7q21-q22	15 (2.89%)	4 (0.91%)	1.67	0.0221	0.685	Co-occurrence
RB1	13q14.2	15 (2.89%)	4 (0.91%)	1.67	0.0221	0.685	Co-occurrence
UGGT2	13q32.1	11 (2.12%)	2 (0.45%)	2.22	0.0223	0.685	Co-occurrence
CSPP1	8q13.2	11 (2.12%)	2 (0.45%)	2.22	0.0223	0.685	Co-occurrence
DCC	18q21.3	11 (2.12%)	2 (0.45%)	2.22	0.0223	0.685	Co-occurrence
ZNF462	9q31.2	11 (2.12%)	2 (0.45%)	2.22	0.0223	0.685	Co-occurrence
GLI2	2q14	11 (2.12%)	2 (0.45%)	2.22	0.0223	0.685	Co-occurrence
LAMB4	7q31	11 (2.12%)	2 (0.45%)	2.22	0.0223	0.685	Co-occurrence
ABCF1	6p21.33	6 (1.16%)	0 (0.00%)	>10	0.0246	0.685	Co-occurrence
TPTE2	13q12.11	6 (1.16%)	0 (0.00%)	>10	0.0246	0.685	Co-occurrence
MSH2	2p21	6 (1.16%)	0 (0.00%)	>10	0.0246	0.685	Co-occurrence
ALAS2	Xp11.21	6 (1.16%)	0 (0.00%)	>10	0.0246	0.685	Co-occurrence
AMPH	7p14-p13	6 (1.16%)	0 (0.00%)	>10	0.0246	0.685	Co-occurrence
RNF10	12q24.31	6 (1.16%)	0 (0.00%)	>10	0.0246	0.685	Co-occurrence
FRMD3	9q21.32	6 (1.16%)	0 (0.00%)	>10	0.0246	0.685	Co-occurrence
MAGEB4	Xp21.3	6 (1.16%)	0 (0.00%)	>10	0.0246	0.685	Co-occurrence
MAN2C1	15q24.2	6 (1.16%)	0 (0.00%)	>10	0.0246	0.685	Co-occurrence
PRB2	12p13.2	6 (1.16%)	0 (0.00%)	>10	0.0246	0.685	Co-occurrence
CD248	11q13	6 (1.16%)	0 (0.00%)	>10	0.0246	0.685	Co-occurrence
NLRP12	19q13.42	6 (1.16%)	0 (0.00%)	>10	0.0246	0.685	Co-occurrence
ZCCHC8	12q24.31	6 (1.16%)	0 (0.00%)	>10	0.0246	0.685	Co-occurrence
NRDC	1p32.2-p32.1	6 (1.16%)	0 (0.00%)	>10	0.0246	0.685	Co-occurrence
HNRNPR	1p36.12	6 (1.16%)	0 (0.00%)	>10	0.0246	0.685	Co-occurrence
DSEL	18q22.1	6 (1.16%)	0 (0.00%)	>10	0.0246	0.685	Co-occurrence
TCHHL1	1q21.3	6 (1.16%)	0 (0.00%)	>10	0.0246	0.685	Co-occurrence
ASIC3	7q35	6 (1.16%)	0 (0.00%)	>10	0.0246	0.685	Co-occurrence
POU2F2	19q13.2	6 (1.16%)	0 (0.00%)	>10	0.0246	0.685	Co-occurrence
PCDHB8	5q31	6 (1.16%)	0 (0.00%)	>10	0.0246	0.685	Co-occurrence
FADS2	11q12.2	6 (1.16%)	0 (0.00%)	>10	0.0246	0.685	Co-occurrence
NEDD4	15q	6 (1.16%)	0 (0.00%)	>10	0.0246	0.685	Co-occurrence
CASQ2	1p13.1	6 (1.16%)	0 (0.00%)	>10	0.0246	0.685	Co-occurrence
ROBO3	11q24.2	6 (1.16%)	0 (0.00%)	>10	0.0246	0.685	Co-occurrence
NELL1	11p15.1	6 (1.16%)	0 (0.00%)	>10	0.0246	0.685	Co-occurrence
CHGB	20p12.3	6 (1.16%)	0 (0.00%)	>10	0.0246	0.685	Co-occurrence
MICAL2	11p15.3	6 (1.16%)	0 (0.00%)	>10	0.0246	0.685	Co-occurrence
CPT1A	11q13.2	6 (1.16%)	0 (0.00%)	>10	0.0246	0.685	Co-occurrence
RFX4	12q24	6 (1.16%)	0 (0.00%)	>10	0.0246	0.685	Co-occurrence
RC3H1	1q25.1	6 (1.16%)	0 (0.00%)	>10	0.0246	0.685	Co-occurrence
NPFFR2	4q21	6 (1.16%)	0 (0.00%)	>10	0.0246	0.685	Co-occurrence
DHX15	4p15.3	6 (1.16%)	0 (0.00%)	>10	0.0246	0.685	Co-occurrence
FAM114A2	5q33.2	6 (1.16%)	0 (0.00%)	>10	0.0246	0.685	Co-occurrence
UTP14A	Xq26.1	6 (1.16%)	0 (0.00%)	>10	0.0246	0.685	Co-occurrence
SLC22A2	6q25.3	6 (1.16%)	0 (0.00%)	>10	0.0246	0.685	Co-occurrence
SEC63	6q21	6 (1.16%)	0 (0.00%)	>10	0.0246	0.685	Co-occurrence
ELP2	18q12.2	6 (1.16%)	0 (0.00%)	>10	0.0246	0.685	Co-occurrence
SLC4A1	17q21.31	6 (1.16%)	0 (0.00%)	>10	0.0246	0.685	Co-occurrence
MCOLN3	1p22.3	6 (1.16%)	0 (0.00%)	>10	0.0246	0.685	Co-occurrence
KIAA1551	12p11.21	6 (1.16%)	0 (0.00%)	>10	0.0246	0.685	Co-occurrence
SMG8	17q22	6 (1.16%)	0 (0.00%)	>10	0.0246	0.685	Co-occurrence
P3H2	3q28	6 (1.16%)	0 (0.00%)	>10	0.0246	0.685	Co-occurrence
ASAP1	8q24.1-q24.2	6 (1.16%)	0 (0.00%)	>10	0.0246	0.685	Co-occurrence
TEK	9p21	6 (1.16%)	0 (0.00%)	>10	0.0246	0.685	Co-occurrence
LNX1	4q12	6 (1.16%)	0 (0.00%)	>10	0.0246	0.685	Co-occurrence
OTOA	16p12.2|16p12.2	6 (1.16%)	0 (0.00%)	>10	0.0246	0.685	Co-occurrence
KIFC3	16q13-q21	6 (1.16%)	0 (0.00%)	>10	0.0246	0.685	Co-occurrence
CCDC171	9p22.3	6 (1.16%)	0 (0.00%)	>10	0.0246	0.685	Co-occurrence
SMC5	9q21.12	6 (1.16%)	0 (0.00%)	>10	0.0246	0.685	Co-occurrence
ITGAM	16p11.2	6 (1.16%)	0 (0.00%)	>10	0.0246	0.685	Co-occurrence
EMILIN2	18p11.3	6 (1.16%)	0 (0.00%)	>10	0.0246	0.685	Co-occurrence
MAGEB6	Xp21.3	6 (1.16%)	0 (0.00%)	>10	0.0246	0.685	Co-occurrence
IL12RB1	19p13.1	6 (1.16%)	0 (0.00%)	>10	0.0246	0.685	Co-occurrence
ADGRL3	4q13.1	6 (1.16%)	0 (0.00%)	>10	0.0246	0.685	Co-occurrence
DDR2	1q23.3	2 (0.39%)	8 (1.81%)	-2.23	0.0307	0.685	Mutual exclusivity
MYH7	14q12	14 (2.70%)	4 (0.91%)	1.57	0.0333	0.685	Co-occurrence
MYCBP2	13q22	14 (2.70%)	4 (0.91%)	1.57	0.0333	0.685	Co-occurrence
ABCA3	16p13.3	8 (1.54%)	1 (0.23%)	2.77	0.0335	0.685	Co-occurrence
ARHGEF1	19q13.13	8 (1.54%)	1 (0.23%)	2.77	0.0335	0.685	Co-occurrence
TNN	1q23-q24	8 (1.54%)	1 (0.23%)	2.77	0.0335	0.685	Co-occurrence
ATP9A	20q13.2	8 (1.54%)	1 (0.23%)	2.77	0.0335	0.685	Co-occurrence
ATP2B2	3p25.3	8 (1.54%)	1 (0.23%)	2.77	0.0335	0.685	Co-occurrence
DSE	6q22	8 (1.54%)	1 (0.23%)	2.77	0.0335	0.685	Co-occurrence
MED14	Xp11.4	8 (1.54%)	1 (0.23%)	2.77	0.0335	0.685	Co-occurrence
NPAS4	11q13	8 (1.54%)	1 (0.23%)	2.77	0.0335	0.685	Co-occurrence
NLRP3	1q44	8 (1.54%)	1 (0.23%)	2.77	0.0335	0.685	Co-occurrence
PTPRZ1	7q31.3	8 (1.54%)	1 (0.23%)	2.77	0.0335	0.685	Co-occurrence
BAZ1A	14q13.2	8 (1.54%)	1 (0.23%)	2.77	0.0335	0.685	Co-occurrence
SLC4A2	7q36.1	8 (1.54%)	1 (0.23%)	2.77	0.0335	0.685	Co-occurrence
CPED1	7q31.31	8 (1.54%)	1 (0.23%)	2.77	0.0335	0.685	Co-occurrence
EPRS	1q41	8 (1.54%)	1 (0.23%)	2.77	0.0335	0.685	Co-occurrence
ABCA6	17q24.3	8 (1.54%)	1 (0.23%)	2.77	0.0335	0.685	Co-occurrence
SLITRK6	13q31.1	8 (1.54%)	1 (0.23%)	2.77	0.0335	0.685	Co-occurrence
RIMBP2	12q24.33	8 (1.54%)	1 (0.23%)	2.77	0.0335	0.685	Co-occurrence
ZNF91	19p12	8 (1.54%)	1 (0.23%)	2.77	0.0335	0.685	Co-occurrence
DENND1B	1q31.3	8 (1.54%)	1 (0.23%)	2.77	0.0335	0.685	Co-occurrence
ADAMTS12	5q35	8 (1.54%)	1 (0.23%)	2.77	0.0335	0.685	Co-occurrence
KCNQ2	20q13.3	8 (1.54%)	1 (0.23%)	2.77	0.0335	0.685	Co-occurrence
TTC3	21q22.2	8 (1.54%)	1 (0.23%)	2.77	0.0335	0.685	Co-occurrence
LTBP1	2p22-p21	8 (1.54%)	1 (0.23%)	2.77	0.0335	0.685	Co-occurrence
L1CAM	Xq28	8 (1.54%)	1 (0.23%)	2.77	0.0335	0.685	Co-occurrence
MYH8	17p13.1	12 (2.31%)	3 (0.68%)	1.77	0.0352	0.685	Co-occurrence
PCDH11X	Xq21.3	12 (2.31%)	3 (0.68%)	1.77	0.0352	0.685	Co-occurrence
UNC80	2q35	10 (1.93%)	2 (0.45%)	2.09	0.0358	0.685	Co-occurrence
ITSN2	2p23.3	10 (1.93%)	2 (0.45%)	2.09	0.0358	0.685	Co-occurrence
KDM5B	1q32.1	10 (1.93%)	2 (0.45%)	2.09	0.0358	0.685	Co-occurrence
ARFGEF1	8q13	10 (1.93%)	2 (0.45%)	2.09	0.0358	0.685	Co-occurrence
HSPG2	1p36.1-p34	10 (1.93%)	2 (0.45%)	2.09	0.0358	0.685	Co-occurrence
DNAJC13	3q22.1	10 (1.93%)	2 (0.45%)	2.09	0.0358	0.685	Co-occurrence
PXDNL	8q11.22-q11.23	10 (1.93%)	2 (0.45%)	2.09	0.0358	0.685	Co-occurrence
RUNX1	21q22.3	10 (1.93%)	18 (4.08%)	-1.08	0.0371	0.685	Mutual exclusivity
SLC38A10	17q25.3	1 (0.19%)	6 (1.36%)	-2.82	0.0393	0.685	Mutual exclusivity
ELN	7q11.23	1 (0.19%)	6 (1.36%)	-2.82	0.0393	0.685	Mutual exclusivity
SIK3	11q23.3	1 (0.19%)	6 (1.36%)	-2.82	0.0393	0.685	Mutual exclusivity
SMAD2	18q21.1	1 (0.19%)	6 (1.36%)	-2.82	0.0393	0.685	Mutual exclusivity
LAMB3	1q32	1 (0.19%)	6 (1.36%)	-2.82	0.0393	0.685	Mutual exclusivity
CSMD2	1p34.3	17 (3.28%)	6 (1.36%)	1.27	0.0404	0.685	Co-occurrence
TUBB8	10p15.3	0 (0.00%)	4 (0.91%)	<-10	0.0442	0.685	Mutual exclusivity
KRTAP10-5	21q22.3	0 (0.00%)	4 (0.91%)	<-10	0.0442	0.685	Mutual exclusivity
TOP3B	22q11.22	0 (0.00%)	4 (0.91%)	<-10	0.0442	0.685	Mutual exclusivity
DTX2	7q11.23	0 (0.00%)	4 (0.91%)	<-10	0.0442	0.685	Mutual exclusivity
FBXL2	3p22.3	0 (0.00%)	4 (0.91%)	<-10	0.0442	0.685	Mutual exclusivity
FAM160B2	8p21.3	0 (0.00%)	4 (0.91%)	<-10	0.0442	0.685	Mutual exclusivity
ZBTB7C	18q21.1	0 (0.00%)	4 (0.91%)	<-10	0.0442	0.685	Mutual exclusivity
POLR2J	7q22.1	0 (0.00%)	4 (0.91%)	<-10	0.0442	0.685	Mutual exclusivity
SLC22A9	11q13.1	0 (0.00%)	4 (0.91%)	<-10	0.0442	0.685	Mutual exclusivity
BTNL9	5q35.3	0 (0.00%)	4 (0.91%)	<-10	0.0442	0.685	Mutual exclusivity
CPN1	10q24.2	0 (0.00%)	4 (0.91%)	<-10	0.0442	0.685	Mutual exclusivity
PIWIL4	11q21	0 (0.00%)	4 (0.91%)	<-10	0.0442	0.685	Mutual exclusivity
FLRT3	20p11	0 (0.00%)	4 (0.91%)	<-10	0.0442	0.685	Mutual exclusivity
RASIP1	19q13.33	0 (0.00%)	4 (0.91%)	<-10	0.0442	0.685	Mutual exclusivity
HDDC2	6q13-q24.3	0 (0.00%)	4 (0.91%)	<-10	0.0442	0.685	Mutual exclusivity
SFSWAP	12q24.33	0 (0.00%)	4 (0.91%)	<-10	0.0442	0.685	Mutual exclusivity
TAS2R10	12p13	0 (0.00%)	4 (0.91%)	<-10	0.0442	0.685	Mutual exclusivity
RBM28	7q32.1	0 (0.00%)	4 (0.91%)	<-10	0.0442	0.685	Mutual exclusivity
GLB1	3p21.33	0 (0.00%)	4 (0.91%)	<-10	0.0442	0.685	Mutual exclusivity
CORO2B	15q23	0 (0.00%)	4 (0.91%)	<-10	0.0442	0.685	Mutual exclusivity
DNPEP	2q35	0 (0.00%)	4 (0.91%)	<-10	0.0442	0.685	Mutual exclusivity
SRM	1p36-p22	0 (0.00%)	4 (0.91%)	<-10	0.0442	0.685	Mutual exclusivity
HCN1	5p12	0 (0.00%)	4 (0.91%)	<-10	0.0442	0.685	Mutual exclusivity
CTAGE9	6q23.2	0 (0.00%)	4 (0.91%)	<-10	0.0442	0.685	Mutual exclusivity
IFNA21	9p22	0 (0.00%)	4 (0.91%)	<-10	0.0442	0.685	Mutual exclusivity
SMAD3	15q22.33	0 (0.00%)	4 (0.91%)	<-10	0.0442	0.685	Mutual exclusivity
TJP3	19p13.3	0 (0.00%)	4 (0.91%)	<-10	0.0442	0.685	Mutual exclusivity
GATA3	10p15	43 (8.29%)	52 (11.79%)	-0.51	0.0443	0.685	Mutual exclusivity
CSMD3	8q23.3	15 (2.89%)	5 (1.13%)	1.35	0.0449	0.685	Co-occurrence
ASXL1	20q11	5 (0.96%)	0 (0.00%)	>10	0.0458	0.685	Co-occurrence
CATSPER4	1p35.3	5 (0.96%)	0 (0.00%)	>10	0.0458	0.685	Co-occurrence
ZC3H18	16q24.2	5 (0.96%)	0 (0.00%)	>10	0.0458	0.685	Co-occurrence
ZNF572	8q24.13	5 (0.96%)	0 (0.00%)	>10	0.0458	0.685	Co-occurrence
ZFAND4	10q11.22	5 (0.96%)	0 (0.00%)	>10	0.0458	0.685	Co-occurrence
NELFCD	20q13	5 (0.96%)	0 (0.00%)	>10	0.0458	0.685	Co-occurrence
RSL1D1	16p13.13	5 (0.96%)	0 (0.00%)	>10	0.0458	0.685	Co-occurrence
SPRTN	1q42.12-q43	5 (0.96%)	0 (0.00%)	>10	0.0458	0.685	Co-occurrence
NT5DC3	12q22-q23.1	5 (0.96%)	0 (0.00%)	>10	0.0458	0.685	Co-occurrence
TTC29	4q31.22	5 (0.96%)	0 (0.00%)	>10	0.0458	0.685	Co-occurrence
DNTTIP2	1p22.1	5 (0.96%)	0 (0.00%)	>10	0.0458	0.685	Co-occurrence
ACRC	Xq13.1	5 (0.96%)	0 (0.00%)	>10	0.0458	0.685	Co-occurrence
NLRP4	19q13.43	5 (0.96%)	0 (0.00%)	>10	0.0458	0.685	Co-occurrence
UBQLN4	1q21	5 (0.96%)	0 (0.00%)	>10	0.0458	0.685	Co-occurrence
GLB1L3	11q25	5 (0.96%)	0 (0.00%)	>10	0.0458	0.685	Co-occurrence
TMEM63C	14q24.3	5 (0.96%)	0 (0.00%)	>10	0.0458	0.685	Co-occurrence
ENTPD7	NaN	5 (0.96%)	0 (0.00%)	>10	0.0458	0.685	Co-occurrence
TRIM49	11p11.12-q12	5 (0.96%)	0 (0.00%)	>10	0.0458	0.685	Co-occurrence
AXIN1	16p13.3	5 (0.96%)	0 (0.00%)	>10	0.0458	0.685	Co-occurrence
RASAL1	12q23-q24	5 (0.96%)	0 (0.00%)	>10	0.0458	0.685	Co-occurrence
FOXO4	Xq13.1	5 (0.96%)	0 (0.00%)	>10	0.0458	0.685	Co-occurrence
BOC	3q13.2	5 (0.96%)	0 (0.00%)	>10	0.0458	0.685	Co-occurrence
UBE2Q1	1q21.3	5 (0.96%)	0 (0.00%)	>10	0.0458	0.685	Co-occurrence
NCOA1	2p23	5 (0.96%)	0 (0.00%)	>10	0.0458	0.685	Co-occurrence
CDCP1	3p21.31	5 (0.96%)	0 (0.00%)	>10	0.0458	0.685	Co-occurrence
2016-03-07	2q24.2	5 (0.96%)	0 (0.00%)	>10	0.0458	0.685	Co-occurrence
FAM63A	1q21.3	5 (0.96%)	0 (0.00%)	>10	0.0458	0.685	Co-occurrence
ZBTB49	4p16.3	5 (0.96%)	0 (0.00%)	>10	0.0458	0.685	Co-occurrence
ZCWPW2	3p24.1	5 (0.96%)	0 (0.00%)	>10	0.0458	0.685	Co-occurrence
C5	9q33-q34	5 (0.96%)	0 (0.00%)	>10	0.0458	0.685	Co-occurrence
TBC1D5	3p24.3	5 (0.96%)	0 (0.00%)	>10	0.0458	0.685	Co-occurrence
PPEF2	4q21.1	5 (0.96%)	0 (0.00%)	>10	0.0458	0.685	Co-occurrence
AJAP1	1p36.32	5 (0.96%)	0 (0.00%)	>10	0.0458	0.685	Co-occurrence
HEATR5A	14q12	5 (0.96%)	0 (0.00%)	>10	0.0458	0.685	Co-occurrence
NSFL1C	20p13	5 (0.96%)	0 (0.00%)	>10	0.0458	0.685	Co-occurrence
SART3	12q24.1	5 (0.96%)	0 (0.00%)	>10	0.0458	0.685	Co-occurrence
HHIPL2	1q41	5 (0.96%)	0 (0.00%)	>10	0.0458	0.685	Co-occurrence
RBM26	13q31.1	5 (0.96%)	0 (0.00%)	>10	0.0458	0.685	Co-occurrence
ADAMTSL4	1q21.3	5 (0.96%)	0 (0.00%)	>10	0.0458	0.685	Co-occurrence
HOMER2	15q24.3	5 (0.96%)	0 (0.00%)	>10	0.0458	0.685	Co-occurrence
CDH11	16q21	5 (0.96%)	0 (0.00%)	>10	0.0458	0.685	Co-occurrence
ZNF799	19p13.2	5 (0.96%)	0 (0.00%)	>10	0.0458	0.685	Co-occurrence
CHI3L1	1q32.1	5 (0.96%)	0 (0.00%)	>10	0.0458	0.685	Co-occurrence
TICRR	15q26.1	5 (0.96%)	0 (0.00%)	>10	0.0458	0.685	Co-occurrence
GZF1	20p11.21	5 (0.96%)	0 (0.00%)	>10	0.0458	0.685	Co-occurrence
CENPC	4q13.2	5 (0.96%)	0 (0.00%)	>10	0.0458	0.685	Co-occurrence
PKLR	1q21	5 (0.96%)	0 (0.00%)	>10	0.0458	0.685	Co-occurrence
TRIM29	11q23.3	5 (0.96%)	0 (0.00%)	>10	0.0458	0.685	Co-occurrence
CLCNKB	1p36	5 (0.96%)	0 (0.00%)	>10	0.0458	0.685	Co-occurrence
ECE2	3q27.1	5 (0.96%)	0 (0.00%)	>10	0.0458	0.685	Co-occurrence
BCL2L13	22q11.1	5 (0.96%)	0 (0.00%)	>10	0.0458	0.685	Co-occurrence
RARS	5q35.1	5 (0.96%)	0 (0.00%)	>10	0.0458	0.685	Co-occurrence
LRRC43	12q24.31	5 (0.96%)	0 (0.00%)	>10	0.0458	0.685	Co-occurrence
SF3B2	11q13.1	5 (0.96%)	0 (0.00%)	>10	0.0458	0.685	Co-occurrence
ILVBL	19p13.1	5 (0.96%)	0 (0.00%)	>10	0.0458	0.685	Co-occurrence
HSPA14	10p13	5 (0.96%)	0 (0.00%)	>10	0.0458	0.685	Co-occurrence
CYP11B1	8q21	5 (0.96%)	0 (0.00%)	>10	0.0458	0.685	Co-occurrence
SLC45A2	5p13.2	5 (0.96%)	0 (0.00%)	>10	0.0458	0.685	Co-occurrence
ITPKC	19q13.1	5 (0.96%)	0 (0.00%)	>10	0.0458	0.685	Co-occurrence
DLX6	7q22	5 (0.96%)	0 (0.00%)	>10	0.0458	0.685	Co-occurrence
ZC2HC1A	8q21.12	5 (0.96%)	0 (0.00%)	>10	0.0458	0.685	Co-occurrence
HKDC1	10q22.1	5 (0.96%)	0 (0.00%)	>10	0.0458	0.685	Co-occurrence
PTPRO	12p13.3-p13.2|12p13-p12	5 (0.96%)	0 (0.00%)	>10	0.0458	0.685	Co-occurrence
SLC16A2	Xq13.2	5 (0.96%)	0 (0.00%)	>10	0.0458	0.685	Co-occurrence
EPS8L1	19q13.42	5 (0.96%)	0 (0.00%)	>10	0.0458	0.685	Co-occurrence
SP140	2q37.1	5 (0.96%)	0 (0.00%)	>10	0.0458	0.685	Co-occurrence
POLI	18q21.1	5 (0.96%)	0 (0.00%)	>10	0.0458	0.685	Co-occurrence
TRA2B	3q26.2-q27	5 (0.96%)	0 (0.00%)	>10	0.0458	0.685	Co-occurrence
SWT1	1q25	5 (0.96%)	0 (0.00%)	>10	0.0458	0.685	Co-occurrence
OVCH1	12p11.22	5 (0.96%)	0 (0.00%)	>10	0.0458	0.685	Co-occurrence
STKLD1	9q34.2	5 (0.96%)	0 (0.00%)	>10	0.0458	0.685	Co-occurrence
SIPA1	11q13	5 (0.96%)	0 (0.00%)	>10	0.0458	0.685	Co-occurrence
PMEL	12q13-q14	5 (0.96%)	0 (0.00%)	>10	0.0458	0.685	Co-occurrence
RPS6KA2	6q27	5 (0.96%)	0 (0.00%)	>10	0.0458	0.685	Co-occurrence
TYW3	1p31.1	5 (0.96%)	0 (0.00%)	>10	0.0458	0.685	Co-occurrence
OR2V1	5q35.3	5 (0.96%)	0 (0.00%)	>10	0.0458	0.685	Co-occurrence
KIAA1715	2q31	5 (0.96%)	0 (0.00%)	>10	0.0458	0.685	Co-occurrence
TLL1	4q32.3	5 (0.96%)	0 (0.00%)	>10	0.0458	0.685	Co-occurrence
USP37	2q35	5 (0.96%)	0 (0.00%)	>10	0.0458	0.685	Co-occurrence
COG5	7q31	5 (0.96%)	0 (0.00%)	>10	0.0458	0.685	Co-occurrence
C4ORF17	4q23	5 (0.96%)	0 (0.00%)	>10	0.0458	0.685	Co-occurrence
EEPD1	7p14.2	5 (0.96%)	0 (0.00%)	>10	0.0458	0.685	Co-occurrence
ANKRD6	6q15	5 (0.96%)	0 (0.00%)	>10	0.0458	0.685	Co-occurrence
DAAM2	6p21.2	5 (0.96%)	0 (0.00%)	>10	0.0458	0.685	Co-occurrence
CEP164	11q23.3	5 (0.96%)	0 (0.00%)	>10	0.0458	0.685	Co-occurrence
GPHN	14q23.3	5 (0.96%)	0 (0.00%)	>10	0.0458	0.685	Co-occurrence
GPR32	19q13.33	5 (0.96%)	0 (0.00%)	>10	0.0458	0.685	Co-occurrence
FNDC3A	13q14.2	5 (0.96%)	0 (0.00%)	>10	0.0458	0.685	Co-occurrence
INPP5F	10q26.11	5 (0.96%)	0 (0.00%)	>10	0.0458	0.685	Co-occurrence
GRM8	7q31.3-q32.1	5 (0.96%)	0 (0.00%)	>10	0.0458	0.685	Co-occurrence
HRG	3q27	5 (0.96%)	0 (0.00%)	>10	0.0458	0.685	Co-occurrence
EMC1	1p36.13	5 (0.96%)	0 (0.00%)	>10	0.0458	0.685	Co-occurrence
CHORDC1	11q14.3	5 (0.96%)	0 (0.00%)	>10	0.0458	0.685	Co-occurrence
SMYD4	17p13.3	5 (0.96%)	0 (0.00%)	>10	0.0458	0.685	Co-occurrence
ZNF79	9q34	5 (0.96%)	0 (0.00%)	>10	0.0458	0.685	Co-occurrence
LIMCH1	4p13	5 (0.96%)	0 (0.00%)	>10	0.0458	0.685	Co-occurrence
TTC39A	1p32.3	5 (0.96%)	0 (0.00%)	>10	0.0458	0.685	Co-occurrence
THEMIS	6q22.33	5 (0.96%)	0 (0.00%)	>10	0.0458	0.685	Co-occurrence
IGF1R	15q26.3	5 (0.96%)	0 (0.00%)	>10	0.0458	0.685	Co-occurrence
DYTN	2q33.3	5 (0.96%)	0 (0.00%)	>10	0.0458	0.685	Co-occurrence
GPATCH8	17q21.31	5 (0.96%)	0 (0.00%)	>10	0.0458	0.685	Co-occurrence
LRFN2	6p21.2-p21.1	5 (0.96%)	0 (0.00%)	>10	0.0458	0.685	Co-occurrence
TUBA3C	13q11	5 (0.96%)	0 (0.00%)	>10	0.0458	0.685	Co-occurrence
RBPJL	20q13.12	5 (0.96%)	0 (0.00%)	>10	0.0458	0.685	Co-occurrence
TRPS1	8q24.12	5 (0.96%)	0 (0.00%)	>10	0.0458	0.685	Co-occurrence
BMPER	7p14.3	5 (0.96%)	0 (0.00%)	>10	0.0458	0.685	Co-occurrence
EIF2AK1	7p22	5 (0.96%)	0 (0.00%)	>10	0.0458	0.685	Co-occurrence
MYCBPAP	17q21.33	5 (0.96%)	0 (0.00%)	>10	0.0458	0.685	Co-occurrence
SMG6	17p13.3	5 (0.96%)	0 (0.00%)	>10	0.0458	0.685	Co-occurrence
HUWE1	Xp11.22	23 (4.43%)	10 (2.27%)	0.97	0.0473	0.685	Co-occurrence
CBFB	16q22.1	8 (1.54%)	15 (3.40%)	-1.14	0.0478	0.685	Mutual exclusivity
FOXA1	14q21.1	8 (1.54%)	15 (3.40%)	-1.14	0.0478	0.685	Mutual exclusivity
MED23	6q22.33-q24.1	4 (0.77%)	10 (2.27%)	-1.56	0.0483	0.685	Mutual exclusivity
USH2A	1q41	29 (5.59%)	14 (3.17%)	0.82	0.0488	0.685	Co-occurrence
ASH1L	1q22	13 (2.50%)	4 (0.91%)	1.47	0.0495	0.685	Co-occurrence
DNAH8	6p21.2	13 (2.50%)	4 (0.91%)	1.47	0.0495	0.685	Co-occurrence
ICE1	5p15.32	13 (2.50%)	4 (0.91%)	1.47	0.0495	0.685	Co-occurrence
OTOGL	12q21.31	13 (2.50%)	4 (0.91%)	1.47	0.0495	0.685	Co-occurrence
EML5	14q31.3	11 (2.12%)	3 (0.68%)	1.64	0.0537	0.685	Co-occurrence
CDK12	17q12	11 (2.12%)	3 (0.68%)	1.64	0.0537	0.685	Co-occurrence
IGSF10	3q25.1	11 (2.12%)	3 (0.68%)	1.64	0.0537	0.685	Co-occurrence
SRRM2	16p13.3	11 (2.12%)	3 (0.68%)	1.64	0.0537	0.685	Co-occurrence
ITPR3	6p21	11 (2.12%)	3 (0.68%)	1.64	0.0537	0.685	Co-occurrence
TBX3	12q24.21	10 (1.93%)	17 (3.85%)	-1	0.0543	0.685	Mutual exclusivity
NPHP4	1p36	2 (0.39%)	7 (1.59%)	-2.04	0.0551	0.685	Mutual exclusivity
TBC1D31	8q24.13	7 (1.35%)	1 (0.23%)	2.57	0.0562	0.685	Co-occurrence
UBR1	15q13	7 (1.35%)	1 (0.23%)	2.57	0.0562	0.685	Co-occurrence
ANKRD30A	10p11.21	7 (1.35%)	1 (0.23%)	2.57	0.0562	0.685	Co-occurrence
VANGL2	1q22-q23	7 (1.35%)	1 (0.23%)	2.57	0.0562	0.685	Co-occurrence
CCDC136	7q33	7 (1.35%)	1 (0.23%)	2.57	0.0562	0.685	Co-occurrence
PRDM1	6q21	7 (1.35%)	1 (0.23%)	2.57	0.0562	0.685	Co-occurrence
SYBU	8q23.2	7 (1.35%)	1 (0.23%)	2.57	0.0562	0.685	Co-occurrence
ZNF334	20q13.12	7 (1.35%)	1 (0.23%)	2.57	0.0562	0.685	Co-occurrence
SUCO	1q24	7 (1.35%)	1 (0.23%)	2.57	0.0562	0.685	Co-occurrence
ATP11C	Xq27.1	7 (1.35%)	1 (0.23%)	2.57	0.0562	0.685	Co-occurrence
NOTCH1	9q34.3	7 (1.35%)	1 (0.23%)	2.57	0.0562	0.685	Co-occurrence
RHBDF2	17q25.1	7 (1.35%)	1 (0.23%)	2.57	0.0562	0.685	Co-occurrence
PCDHA9	5q31	7 (1.35%)	1 (0.23%)	2.57	0.0562	0.685	Co-occurrence
PCDHB12	5q31	7 (1.35%)	1 (0.23%)	2.57	0.0562	0.685	Co-occurrence
POTEJ	2q21.1	7 (1.35%)	1 (0.23%)	2.57	0.0562	0.685	Co-occurrence
PDE4D	5q12	7 (1.35%)	1 (0.23%)	2.57	0.0562	0.685	Co-occurrence
PI4KA	22q11.21	7 (1.35%)	1 (0.23%)	2.57	0.0562	0.685	Co-occurrence
COL4A1	13q34	7 (1.35%)	1 (0.23%)	2.57	0.0562	0.685	Co-occurrence
TET1	10q21	7 (1.35%)	1 (0.23%)	2.57	0.0562	0.685	Co-occurrence
SLCO1B3	12p12	7 (1.35%)	1 (0.23%)	2.57	0.0562	0.685	Co-occurrence
BRINP1	9q32-q33	7 (1.35%)	1 (0.23%)	2.57	0.0562	0.685	Co-occurrence
EFCAB5	17q11.2	7 (1.35%)	1 (0.23%)	2.57	0.0562	0.685	Co-occurrence
ANKRD36	2q11.2	7 (1.35%)	1 (0.23%)	2.57	0.0562	0.685	Co-occurrence
KMT5B	11q13.2	7 (1.35%)	1 (0.23%)	2.57	0.0562	0.685	Co-occurrence
MIA3	1q41	7 (1.35%)	1 (0.23%)	2.57	0.0562	0.685	Co-occurrence
SLC15A5	12p12.3	7 (1.35%)	1 (0.23%)	2.57	0.0562	0.685	Co-occurrence
ATHL1	11p15.5	7 (1.35%)	1 (0.23%)	2.57	0.0562	0.685	Co-occurrence
SLC13A1	7q31.32	7 (1.35%)	1 (0.23%)	2.57	0.0562	0.685	Co-occurrence
IL1RAPL1	Xp22.1-p21.3	7 (1.35%)	1 (0.23%)	2.57	0.0562	0.685	Co-occurrence
LILRA1	19q13.4	7 (1.35%)	1 (0.23%)	2.57	0.0562	0.685	Co-occurrence
KIAA1549	7q34	7 (1.35%)	1 (0.23%)	2.57	0.0562	0.685	Co-occurrence
PCDHB16	5q31	7 (1.35%)	1 (0.23%)	2.57	0.0562	0.685	Co-occurrence
CDKL5	Xp22	7 (1.35%)	1 (0.23%)	2.57	0.0562	0.685	Co-occurrence
ALPK2	18q21.31	7 (1.35%)	1 (0.23%)	2.57	0.0562	0.685	Co-occurrence
PDCD11	10q24.33	7 (1.35%)	1 (0.23%)	2.57	0.0562	0.685	Co-occurrence
PREX1	20q13.13	7 (1.35%)	1 (0.23%)	2.57	0.0562	0.685	Co-occurrence
EXPH5	11q22.3	7 (1.35%)	1 (0.23%)	2.57	0.0562	0.685	Co-occurrence
KCNH6	17q23.3	7 (1.35%)	1 (0.23%)	2.57	0.0562	0.685	Co-occurrence
FBXO18	10p15.1	7 (1.35%)	1 (0.23%)	2.57	0.0562	0.685	Co-occurrence
KCNB1	20q13.2	7 (1.35%)	1 (0.23%)	2.57	0.0562	0.685	Co-occurrence
TPP2	13q32-q33	7 (1.35%)	1 (0.23%)	2.57	0.0562	0.685	Co-occurrence
SYMPK	19q13.3	7 (1.35%)	1 (0.23%)	2.57	0.0562	0.685	Co-occurrence
SPECC1L	22q11.23	7 (1.35%)	1 (0.23%)	2.57	0.0562	0.685	Co-occurrence
KIAA0368	9q31.3	7 (1.35%)	1 (0.23%)	2.57	0.0562	0.685	Co-occurrence
CARD11	7p22	7 (1.35%)	1 (0.23%)	2.57	0.0562	0.685	Co-occurrence
MTM1	Xq28	9 (1.73%)	2 (0.45%)	1.93	0.0567	0.685	Co-occurrence
BRINP3	1q31.1	9 (1.73%)	2 (0.45%)	1.93	0.0567	0.685	Co-occurrence
ABCC9	12p12.1	9 (1.73%)	2 (0.45%)	1.93	0.0567	0.685	Co-occurrence
PLXNA3	Xq28	9 (1.73%)	2 (0.45%)	1.93	0.0567	0.685	Co-occurrence
NKTR	3p22.1	9 (1.73%)	2 (0.45%)	1.93	0.0567	0.685	Co-occurrence
KIAA0232	4p16.1	9 (1.73%)	2 (0.45%)	1.93	0.0567	0.685	Co-occurrence
CNTN1	12q11-q12	9 (1.73%)	2 (0.45%)	1.93	0.0567	0.685	Co-occurrence
CPS1	2q35	9 (1.73%)	2 (0.45%)	1.93	0.0567	0.685	Co-occurrence
PTCH1	9q22.3	9 (1.73%)	2 (0.45%)	1.93	0.0567	0.685	Co-occurrence
MORC1	3q13	9 (1.73%)	2 (0.45%)	1.93	0.0567	0.685	Co-occurrence
UTP20	12q23	9 (1.73%)	2 (0.45%)	1.93	0.0567	0.685	Co-occurrence
DLC1	8p22	9 (1.73%)	2 (0.45%)	1.93	0.0567	0.685	Co-occurrence
ABCC8	11p15.1	9 (1.73%)	2 (0.45%)	1.93	0.0567	0.685	Co-occurrence
CNKSR2	Xp22.12	9 (1.73%)	2 (0.45%)	1.93	0.0567	0.685	Co-occurrence
NBEA	13q13	9 (1.73%)	2 (0.45%)	1.93	0.0567	0.685	Co-occurrence
KCNN3	1q21.3	9 (1.73%)	2 (0.45%)	1.93	0.0567	0.685	Co-occurrence
LTBP2	14q24	9 (1.73%)	2 (0.45%)	1.93	0.0567	0.685	Co-occurrence
DYNC2H1	11q21-q22.1	16 (3.08%)	6 (1.36%)	1.18	0.0573	0.685	Co-occurrence
TENM1	Xq25	6 (1.16%)	12 (2.72%)	-1.23	0.0614	0.685	Mutual exclusivity
HRNR	1q21.3	13 (2.50%)	20 (4.54%)	-0.86	0.0616	0.685	Mutual exclusivity
DCHS2	4q31.3	14 (2.70%)	5 (1.13%)	1.25	0.0646	0.685	Co-occurrence
RP1L1	8p23.1	3 (0.58%)	8 (1.81%)	-1.65	0.0679	0.685	Mutual exclusivity
CYFIP2	5q33.3	3 (0.58%)	8 (1.81%)	-1.65	0.0679	0.685	Mutual exclusivity
XIRP2	2q24.3	17 (3.28%)	7 (1.59%)	1.05	0.0702	0.685	Co-occurrence
TENM4	11q14.1	12 (2.31%)	4 (0.91%)	1.35	0.0725	0.685	Co-occurrence
FREM1	9p22.3	12 (2.31%)	4 (0.91%)	1.35	0.0725	0.685	Co-occurrence
SMG1	16p12.3	12 (2.31%)	4 (0.91%)	1.35	0.0725	0.685	Co-occurrence
MYO18B	22q12.1	12 (2.31%)	4 (0.91%)	1.35	0.0725	0.685	Co-occurrence
CD163L1	12p13.3	12 (2.31%)	4 (0.91%)	1.35	0.0725	0.685	Co-occurrence
ABCA13	7p12.3	20 (3.85%)	9 (2.04%)	0.92	0.0727	0.685	Co-occurrence
ESF1	20p12.1	1 (0.19%)	5 (1.13%)	-2.56	0.0751	0.685	Mutual exclusivity
G3BP2	4q21.1	1 (0.19%)	5 (1.13%)	-2.56	0.0751	0.685	Mutual exclusivity
GIGYF2	2q37.1	1 (0.19%)	5 (1.13%)	-2.56	0.0751	0.685	Mutual exclusivity
SLK	10q24.33	1 (0.19%)	5 (1.13%)	-2.56	0.0751	0.685	Mutual exclusivity
PCDHGA3	5q31	1 (0.19%)	5 (1.13%)	-2.56	0.0751	0.685	Mutual exclusivity
ZBTB38	3q23	1 (0.19%)	5 (1.13%)	-2.56	0.0751	0.685	Mutual exclusivity
NXPE1	11q23.2	1 (0.19%)	5 (1.13%)	-2.56	0.0751	0.685	Mutual exclusivity
SOX13	1q32	1 (0.19%)	5 (1.13%)	-2.56	0.0751	0.685	Mutual exclusivity
MAGEL2	15q11.2	1 (0.19%)	5 (1.13%)	-2.56	0.0751	0.685	Mutual exclusivity
PPARGC1A	4p15.1	1 (0.19%)	5 (1.13%)	-2.56	0.0751	0.685	Mutual exclusivity
ECM2	9q22.3	1 (0.19%)	5 (1.13%)	-2.56	0.0751	0.685	Mutual exclusivity
MROH9	1q24.3	1 (0.19%)	5 (1.13%)	-2.56	0.0751	0.685	Mutual exclusivity
NHSL2	Xq13.1	1 (0.19%)	5 (1.13%)	-2.56	0.0751	0.685	Mutual exclusivity
FAAH	1p35-p34	1 (0.19%)	5 (1.13%)	-2.56	0.0751	0.685	Mutual exclusivity
SLC22A16	6q22.1|6q21-q22.1	1 (0.19%)	5 (1.13%)	-2.56	0.0751	0.685	Mutual exclusivity
HSPA8	11q24.1	1 (0.19%)	5 (1.13%)	-2.56	0.0751	0.685	Mutual exclusivity
MAPKBP1	15q15.1	1 (0.19%)	5 (1.13%)	-2.56	0.0751	0.685	Mutual exclusivity
HLA-DRB5	6p21.3	1 (0.19%)	5 (1.13%)	-2.56	0.0751	0.685	Mutual exclusivity
LINGO1	15q24.3	1 (0.19%)	5 (1.13%)	-2.56	0.0751	0.685	Mutual exclusivity
ZRSR1	5q22.2	1 (0.19%)	5 (1.13%)	-2.56	0.0751	0.685	Mutual exclusivity
GSE1	16q24.1	1 (0.19%)	5 (1.13%)	-2.56	0.0751	0.685	Mutual exclusivity
ADGRD1	12q24.33	1 (0.19%)	5 (1.13%)	-2.56	0.0751	0.685	Mutual exclusivity
ATP1A4	1q23.2	10 (1.93%)	3 (0.68%)	1.5	0.0807	0.685	Co-occurrence
GTF3C1	16p12	10 (1.93%)	3 (0.68%)	1.5	0.0807	0.685	Co-occurrence
HEG1	3q21.2	10 (1.93%)	3 (0.68%)	1.5	0.0807	0.685	Co-occurrence
HECW2	2q32.3	10 (1.93%)	3 (0.68%)	1.5	0.0807	0.685	Co-occurrence
SLC12A5	20q13.12	10 (1.93%)	3 (0.68%)	1.5	0.0807	0.685	Co-occurrence
LAMA3	18q11.2	10 (1.93%)	3 (0.68%)	1.5	0.0807	0.685	Co-occurrence
AK7	14q32.2	4 (0.77%)	0 (0.00%)	>10	0.085	0.685	Co-occurrence
ACADVL	17p13.1	4 (0.77%)	0 (0.00%)	>10	0.085	0.685	Co-occurrence
MPO	17q23.1	4 (0.77%)	0 (0.00%)	>10	0.085	0.685	Co-occurrence
RASSF5	1q32.1	4 (0.77%)	0 (0.00%)	>10	0.085	0.685	Co-occurrence
NBPF9	1q21.1	4 (0.77%)	0 (0.00%)	>10	0.085	0.685	Co-occurrence
C7ORF60	7q31.1	4 (0.77%)	0 (0.00%)	>10	0.085	0.685	Co-occurrence
SMTNL2	17p13.2	4 (0.77%)	0 (0.00%)	>10	0.085	0.685	Co-occurrence
GLMP	1q22	4 (0.77%)	0 (0.00%)	>10	0.085	0.685	Co-occurrence
ZNF418	19q13.43	4 (0.77%)	0 (0.00%)	>10	0.085	0.685	Co-occurrence
CACNA2D4	12p13.33	4 (0.77%)	0 (0.00%)	>10	0.085	0.685	Co-occurrence
FAM71B	5q33.3	4 (0.77%)	0 (0.00%)	>10	0.085	0.685	Co-occurrence
ADAR	1q21.3	4 (0.77%)	0 (0.00%)	>10	0.085	0.685	Co-occurrence
APCDD1	18p11.22	4 (0.77%)	0 (0.00%)	>10	0.085	0.685	Co-occurrence
TRMT112	11q13.1	4 (0.77%)	0 (0.00%)	>10	0.085	0.685	Co-occurrence
PLIN2	9p22.1	4 (0.77%)	0 (0.00%)	>10	0.085	0.685	Co-occurrence
MTIF2	2p16.1	4 (0.77%)	0 (0.00%)	>10	0.085	0.685	Co-occurrence
C8ORF31	8q24.3	4 (0.77%)	0 (0.00%)	>10	0.085	0.685	Co-occurrence
SPATA31A1	9p13.1	4 (0.77%)	0 (0.00%)	>10	0.085	0.685	Co-occurrence
TMTC3	12q21.32	4 (0.77%)	0 (0.00%)	>10	0.085	0.685	Co-occurrence
FAM49B	8q24.21	4 (0.77%)	0 (0.00%)	>10	0.085	0.685	Co-occurrence
TMPRSS11A	4q13.2	4 (0.77%)	0 (0.00%)	>10	0.085	0.685	Co-occurrence
KIAA0196	8q24.13	4 (0.77%)	0 (0.00%)	>10	0.085	0.685	Co-occurrence
GMPS	3q24	4 (0.77%)	0 (0.00%)	>10	0.085	0.685	Co-occurrence
WNK4	17q21.2	4 (0.77%)	0 (0.00%)	>10	0.085	0.685	Co-occurrence
NCAPD2	12p13.3	4 (0.77%)	0 (0.00%)	>10	0.085	0.685	Co-occurrence
LONP2	16q12.1	4 (0.77%)	0 (0.00%)	>10	0.085	0.685	Co-occurrence
NT5C1B	2p24.2	4 (0.77%)	0 (0.00%)	>10	0.085	0.685	Co-occurrence
TLK1	2q31.1	4 (0.77%)	0 (0.00%)	>10	0.085	0.685	Co-occurrence
PAK6	15q14	4 (0.77%)	0 (0.00%)	>10	0.085	0.685	Co-occurrence
NKAIN2	6q21	4 (0.77%)	0 (0.00%)	>10	0.085	0.685	Co-occurrence
CCDC34	11p14.1	4 (0.77%)	0 (0.00%)	>10	0.085	0.685	Co-occurrence
ALOX15	17p13.3	4 (0.77%)	0 (0.00%)	>10	0.085	0.685	Co-occurrence
MTR	1q43	4 (0.77%)	0 (0.00%)	>10	0.085	0.685	Co-occurrence
PPM1L	3q26.1	4 (0.77%)	0 (0.00%)	>10	0.085	0.685	Co-occurrence
PKD2L1	10q24	4 (0.77%)	0 (0.00%)	>10	0.085	0.685	Co-occurrence
ZNF565	19q13.12	4 (0.77%)	0 (0.00%)	>10	0.085	0.685	Co-occurrence
NR1H4	12q23.1	4 (0.77%)	0 (0.00%)	>10	0.085	0.685	Co-occurrence
CCDC74B	2q21.1	4 (0.77%)	0 (0.00%)	>10	0.085	0.685	Co-occurrence
ACBD5	10p12.1	4 (0.77%)	0 (0.00%)	>10	0.085	0.685	Co-occurrence
CHPT1	12q	4 (0.77%)	0 (0.00%)	>10	0.085	0.685	Co-occurrence
OR5AU1	14q11.2	4 (0.77%)	0 (0.00%)	>10	0.085	0.685	Co-occurrence
KCNQ4	1p34	4 (0.77%)	0 (0.00%)	>10	0.085	0.685	Co-occurrence
RAB9B	Xq22.2	4 (0.77%)	0 (0.00%)	>10	0.085	0.685	Co-occurrence
KIAA1191	5q35.2	4 (0.77%)	0 (0.00%)	>10	0.085	0.685	Co-occurrence
BIRC3	11q22	4 (0.77%)	0 (0.00%)	>10	0.085	0.685	Co-occurrence
TRIM23	5q12.3	4 (0.77%)	0 (0.00%)	>10	0.085	0.685	Co-occurrence
PBDC1	Xq13.3	4 (0.77%)	0 (0.00%)	>10	0.085	0.685	Co-occurrence
SLC10A3	Xq28	4 (0.77%)	0 (0.00%)	>10	0.085	0.685	Co-occurrence
CIZ1	9q34.1	4 (0.77%)	0 (0.00%)	>10	0.085	0.685	Co-occurrence
AXIN2	17q24.1	4 (0.77%)	0 (0.00%)	>10	0.085	0.685	Co-occurrence
ADAM11	17q21.3	4 (0.77%)	0 (0.00%)	>10	0.085	0.685	Co-occurrence
ADAD1	4q27	4 (0.77%)	0 (0.00%)	>10	0.085	0.685	Co-occurrence
PTBP3	9q32	4 (0.77%)	0 (0.00%)	>10	0.085	0.685	Co-occurrence
ZNF695	1q44	4 (0.77%)	0 (0.00%)	>10	0.085	0.685	Co-occurrence
KLK5	19q13.33	4 (0.77%)	0 (0.00%)	>10	0.085	0.685	Co-occurrence
USP11	Xp11.23	4 (0.77%)	0 (0.00%)	>10	0.085	0.685	Co-occurrence
SLC4A10	2q24.2	4 (0.77%)	0 (0.00%)	>10	0.085	0.685	Co-occurrence
ZNF714	19p12	4 (0.77%)	0 (0.00%)	>10	0.085	0.685	Co-occurrence
CD200R1	3q13.2	4 (0.77%)	0 (0.00%)	>10	0.085	0.685	Co-occurrence
GPC6	13q32	4 (0.77%)	0 (0.00%)	>10	0.085	0.685	Co-occurrence
SPPL3	12q24.31	4 (0.77%)	0 (0.00%)	>10	0.085	0.685	Co-occurrence
NIPAL1	4p12	4 (0.77%)	0 (0.00%)	>10	0.085	0.685	Co-occurrence
DYRK2	12q15	4 (0.77%)	0 (0.00%)	>10	0.085	0.685	Co-occurrence
MMP14	14q11.2	4 (0.77%)	0 (0.00%)	>10	0.085	0.685	Co-occurrence
CYP39A1	6p12.3	4 (0.77%)	0 (0.00%)	>10	0.085	0.685	Co-occurrence
UNC13D	17q25.1	4 (0.77%)	0 (0.00%)	>10	0.085	0.685	Co-occurrence
OR10K1	1q23.1	4 (0.77%)	0 (0.00%)	>10	0.085	0.685	Co-occurrence
C3ORF30	3q13.32	4 (0.77%)	0 (0.00%)	>10	0.085	0.685	Co-occurrence
IP6K3	6p21.31	4 (0.77%)	0 (0.00%)	>10	0.085	0.685	Co-occurrence
NTHL1	16p13.3	4 (0.77%)	0 (0.00%)	>10	0.085	0.685	Co-occurrence
OGT	Xq13	4 (0.77%)	0 (0.00%)	>10	0.085	0.685	Co-occurrence
NT5E	6q14-q21	4 (0.77%)	0 (0.00%)	>10	0.085	0.685	Co-occurrence
ALG5	13q13.3	4 (0.77%)	0 (0.00%)	>10	0.085	0.685	Co-occurrence
RBM15	1p13	4 (0.77%)	0 (0.00%)	>10	0.085	0.685	Co-occurrence
OR13C9	9q31.1	4 (0.77%)	0 (0.00%)	>10	0.085	0.685	Co-occurrence
GRHL1	2p25.1	4 (0.77%)	0 (0.00%)	>10	0.085	0.685	Co-occurrence
NEUROD1	2q32	4 (0.77%)	0 (0.00%)	>10	0.085	0.685	Co-occurrence
BCAT1	12p12.1	4 (0.77%)	0 (0.00%)	>10	0.085	0.685	Co-occurrence
BTD	3p25	4 (0.77%)	0 (0.00%)	>10	0.085	0.685	Co-occurrence
ZIM3	NaN	4 (0.77%)	0 (0.00%)	>10	0.085	0.685	Co-occurrence
BRDT	1p22.1	4 (0.77%)	0 (0.00%)	>10	0.085	0.685	Co-occurrence
OTC	Xp21.1	4 (0.77%)	0 (0.00%)	>10	0.085	0.685	Co-occurrence
MYO3B	2q31.1-q31.2	4 (0.77%)	0 (0.00%)	>10	0.085	0.685	Co-occurrence
RGS20	8q11.23	4 (0.77%)	0 (0.00%)	>10	0.085	0.685	Co-occurrence
KLC2	11q13.2	4 (0.77%)	0 (0.00%)	>10	0.085	0.685	Co-occurrence
LRIF1	1p13.3	4 (0.77%)	0 (0.00%)	>10	0.085	0.685	Co-occurrence
TUT1	11q12.2	4 (0.77%)	0 (0.00%)	>10	0.085	0.685	Co-occurrence
P2RX5	17p13.3	4 (0.77%)	0 (0.00%)	>10	0.085	0.685	Co-occurrence
PAK3	Xq23	4 (0.77%)	0 (0.00%)	>10	0.085	0.685	Co-occurrence
ZNF555	19p13.3	4 (0.77%)	0 (0.00%)	>10	0.085	0.685	Co-occurrence
FASTKD1	2q31	4 (0.77%)	0 (0.00%)	>10	0.085	0.685	Co-occurrence
ECHDC1	6q22.33	4 (0.77%)	0 (0.00%)	>10	0.085	0.685	Co-occurrence
FN3KRP	17q25.3	4 (0.77%)	0 (0.00%)	>10	0.085	0.685	Co-occurrence
JADE3	Xp11.23	4 (0.77%)	0 (0.00%)	>10	0.085	0.685	Co-occurrence
PTDSS1	8q22	4 (0.77%)	0 (0.00%)	>10	0.085	0.685	Co-occurrence
CNOT10	3p22.3	4 (0.77%)	0 (0.00%)	>10	0.085	0.685	Co-occurrence
PBK	8p21.2	4 (0.77%)	0 (0.00%)	>10	0.085	0.685	Co-occurrence
NKRF	Xq24	4 (0.77%)	0 (0.00%)	>10	0.085	0.685	Co-occurrence
PPARA	22q13.31	4 (0.77%)	0 (0.00%)	>10	0.085	0.685	Co-occurrence
HDAC9	7p21.1	4 (0.77%)	0 (0.00%)	>10	0.085	0.685	Co-occurrence
KIAA0408	6q22.33	4 (0.77%)	0 (0.00%)	>10	0.085	0.685	Co-occurrence
CA11	19q13.3	4 (0.77%)	0 (0.00%)	>10	0.085	0.685	Co-occurrence
HNRNPM	19p13.2	4 (0.77%)	0 (0.00%)	>10	0.085	0.685	Co-occurrence
PCDHGA7	5q31	4 (0.77%)	0 (0.00%)	>10	0.085	0.685	Co-occurrence
BEST3	12q15	4 (0.77%)	0 (0.00%)	>10	0.085	0.685	Co-occurrence
SUGCT	7p14.1	4 (0.77%)	0 (0.00%)	>10	0.085	0.685	Co-occurrence
PCDHA1	5q31	4 (0.77%)	0 (0.00%)	>10	0.085	0.685	Co-occurrence
PLEKHM1	17q21.31	4 (0.77%)	0 (0.00%)	>10	0.085	0.685	Co-occurrence
GALNT7	4q31.1	4 (0.77%)	0 (0.00%)	>10	0.085	0.685	Co-occurrence
TDRD1	10q25.3	4 (0.77%)	0 (0.00%)	>10	0.085	0.685	Co-occurrence
CAV1	7q31.1	4 (0.77%)	0 (0.00%)	>10	0.085	0.685	Co-occurrence
NMT2	10p13	4 (0.77%)	0 (0.00%)	>10	0.085	0.685	Co-occurrence
RUNX1T1	8q22	4 (0.77%)	0 (0.00%)	>10	0.085	0.685	Co-occurrence
CATSPERB	14q32.12	4 (0.77%)	0 (0.00%)	>10	0.085	0.685	Co-occurrence
DNAJC3	13q32.1	4 (0.77%)	0 (0.00%)	>10	0.085	0.685	Co-occurrence
PRKAR1A	17q24.2	4 (0.77%)	0 (0.00%)	>10	0.085	0.685	Co-occurrence
TNFRSF8	1p36	4 (0.77%)	0 (0.00%)	>10	0.085	0.685	Co-occurrence
PNPLA8	7q31	4 (0.77%)	0 (0.00%)	>10	0.085	0.685	Co-occurrence
CD22	19q13.1	4 (0.77%)	0 (0.00%)	>10	0.085	0.685	Co-occurrence
SAMD14	17q21.33	4 (0.77%)	0 (0.00%)	>10	0.085	0.685	Co-occurrence
GEMIN4	17p13	4 (0.77%)	0 (0.00%)	>10	0.085	0.685	Co-occurrence
PRELP	1q32	4 (0.77%)	0 (0.00%)	>10	0.085	0.685	Co-occurrence
PPP2R5D	6p21.1	4 (0.77%)	0 (0.00%)	>10	0.085	0.685	Co-occurrence
ZNF625	19p13.2	4 (0.77%)	0 (0.00%)	>10	0.085	0.685	Co-occurrence
CDH7	18q22.1	4 (0.77%)	0 (0.00%)	>10	0.085	0.685	Co-occurrence
ZNF439	19p13.2	4 (0.77%)	0 (0.00%)	>10	0.085	0.685	Co-occurrence
RIN2	20p11.22	4 (0.77%)	0 (0.00%)	>10	0.085	0.685	Co-occurrence
CFP	Xp11.4	4 (0.77%)	0 (0.00%)	>10	0.085	0.685	Co-occurrence
STXBP5L	3q13.33	4 (0.77%)	0 (0.00%)	>10	0.085	0.685	Co-occurrence
CHRM1	11q13	4 (0.77%)	0 (0.00%)	>10	0.085	0.685	Co-occurrence
MFSD4	1q32.1	4 (0.77%)	0 (0.00%)	>10	0.085	0.685	Co-occurrence
CHKB	22q13.33	4 (0.77%)	0 (0.00%)	>10	0.085	0.685	Co-occurrence
AKNAD1	1p13.3	4 (0.77%)	0 (0.00%)	>10	0.085	0.685	Co-occurrence
ZNF835	19q13.43	4 (0.77%)	0 (0.00%)	>10	0.085	0.685	Co-occurrence
NRG2	5q31.2	4 (0.77%)	0 (0.00%)	>10	0.085	0.685	Co-occurrence
RNF169	11q13.4	4 (0.77%)	0 (0.00%)	>10	0.085	0.685	Co-occurrence
PDE3B	11p15.1	4 (0.77%)	0 (0.00%)	>10	0.085	0.685	Co-occurrence
CLOCK	4q12	4 (0.77%)	0 (0.00%)	>10	0.085	0.685	Co-occurrence
GABBR2	9q22.1-q22.3	4 (0.77%)	0 (0.00%)	>10	0.085	0.685	Co-occurrence
PLXNB1	3p21.31	4 (0.77%)	0 (0.00%)	>10	0.085	0.685	Co-occurrence
AADACL4	1p36.21	4 (0.77%)	0 (0.00%)	>10	0.085	0.685	Co-occurrence
CMKLR1	12q24.1	4 (0.77%)	0 (0.00%)	>10	0.085	0.685	Co-occurrence
CNGB1	16q13	4 (0.77%)	0 (0.00%)	>10	0.085	0.685	Co-occurrence
CCDC189	16p11.2	4 (0.77%)	0 (0.00%)	>10	0.085	0.685	Co-occurrence
CLCNKA	1p36	4 (0.77%)	0 (0.00%)	>10	0.085	0.685	Co-occurrence
PIK3R2	19q13.2-q13.4	4 (0.77%)	0 (0.00%)	>10	0.085	0.685	Co-occurrence
FHOD1	16q22	4 (0.77%)	0 (0.00%)	>10	0.085	0.685	Co-occurrence
2016-03-05	10q23.32-q23.33	4 (0.77%)	0 (0.00%)	>10	0.085	0.685	Co-occurrence
SNX32	11q13.1	4 (0.77%)	0 (0.00%)	>10	0.085	0.685	Co-occurrence
PGBD5	1q42.13	4 (0.77%)	0 (0.00%)	>10	0.085	0.685	Co-occurrence
TSPAN12	7q31.31	4 (0.77%)	0 (0.00%)	>10	0.085	0.685	Co-occurrence
CARS2	13q34	4 (0.77%)	0 (0.00%)	>10	0.085	0.685	Co-occurrence
PPP6R2	22q13.33	4 (0.77%)	0 (0.00%)	>10	0.085	0.685	Co-occurrence
TRIB2	2p24.3	4 (0.77%)	0 (0.00%)	>10	0.085	0.685	Co-occurrence
FGD3	NaN	4 (0.77%)	0 (0.00%)	>10	0.085	0.685	Co-occurrence
LSM11	5q33.3	4 (0.77%)	0 (0.00%)	>10	0.085	0.685	Co-occurrence
RPE65	1p31	4 (0.77%)	0 (0.00%)	>10	0.085	0.685	Co-occurrence
SH3PXD2B	5q35.1	4 (0.77%)	0 (0.00%)	>10	0.085	0.685	Co-occurrence
UGT2A1	4q13	4 (0.77%)	0 (0.00%)	>10	0.085	0.685	Co-occurrence
ZNF350	19q13.41	4 (0.77%)	0 (0.00%)	>10	0.085	0.685	Co-occurrence
HERC5	4q22.1	4 (0.77%)	0 (0.00%)	>10	0.085	0.685	Co-occurrence
SCPEP1	17q22	4 (0.77%)	0 (0.00%)	>10	0.085	0.685	Co-occurrence
DBN1	5q35.3	4 (0.77%)	0 (0.00%)	>10	0.085	0.685	Co-occurrence
PAPOLA	14q32.31	4 (0.77%)	0 (0.00%)	>10	0.085	0.685	Co-occurrence
ZNF878	19p13.2	4 (0.77%)	0 (0.00%)	>10	0.085	0.685	Co-occurrence
CYLC2	9q31.1	4 (0.77%)	0 (0.00%)	>10	0.085	0.685	Co-occurrence
CEACAM18	19q13.41	4 (0.77%)	0 (0.00%)	>10	0.085	0.685	Co-occurrence
INSIG2	2q14.2	4 (0.77%)	0 (0.00%)	>10	0.085	0.685	Co-occurrence
LRRC70	5q12.1	4 (0.77%)	0 (0.00%)	>10	0.085	0.685	Co-occurrence
ALDH18A1	10q24.3	4 (0.77%)	0 (0.00%)	>10	0.085	0.685	Co-occurrence
LRRC66	4q12	4 (0.77%)	0 (0.00%)	>10	0.085	0.685	Co-occurrence
STOX1	10q22.1	4 (0.77%)	0 (0.00%)	>10	0.085	0.685	Co-occurrence
AGO3	1p34	4 (0.77%)	0 (0.00%)	>10	0.085	0.685	Co-occurrence
SCCPDH	1q44	4 (0.77%)	0 (0.00%)	>10	0.085	0.685	Co-occurrence
KLHDC3	6p21.1	4 (0.77%)	0 (0.00%)	>10	0.085	0.685	Co-occurrence
PTPRS	19p13.3	4 (0.77%)	0 (0.00%)	>10	0.085	0.685	Co-occurrence
WASF3	13q12	4 (0.77%)	0 (0.00%)	>10	0.085	0.685	Co-occurrence
DTNB	2p24	4 (0.77%)	0 (0.00%)	>10	0.085	0.685	Co-occurrence
EPYC	12q21	4 (0.77%)	0 (0.00%)	>10	0.085	0.685	Co-occurrence
SLC6A4	17q11.2	4 (0.77%)	0 (0.00%)	>10	0.085	0.685	Co-occurrence
ELK1	Xp11.2	4 (0.77%)	0 (0.00%)	>10	0.085	0.685	Co-occurrence
CDKAL1	6p22.3	4 (0.77%)	0 (0.00%)	>10	0.085	0.685	Co-occurrence
RGPD2	2p11.2	4 (0.77%)	0 (0.00%)	>10	0.085	0.685	Co-occurrence
EMC9	14q11.2	4 (0.77%)	0 (0.00%)	>10	0.085	0.685	Co-occurrence
EHHADH	3q26.3-q28	4 (0.77%)	0 (0.00%)	>10	0.085	0.685	Co-occurrence
TRPM4	19q13.33	4 (0.77%)	0 (0.00%)	>10	0.085	0.685	Co-occurrence
C15ORF52	15q15.1	4 (0.77%)	0 (0.00%)	>10	0.085	0.685	Co-occurrence
FCER1A	1q23	4 (0.77%)	0 (0.00%)	>10	0.085	0.685	Co-occurrence
WWC2	4q35.1	4 (0.77%)	0 (0.00%)	>10	0.085	0.685	Co-occurrence
PCDH17	13q21.1	4 (0.77%)	0 (0.00%)	>10	0.085	0.685	Co-occurrence
DISC1	1q42.1	4 (0.77%)	0 (0.00%)	>10	0.085	0.685	Co-occurrence
MPP7	10p12.1	4 (0.77%)	0 (0.00%)	>10	0.085	0.685	Co-occurrence
ZNF777	7q36.1	4 (0.77%)	0 (0.00%)	>10	0.085	0.685	Co-occurrence
OR2T10	1q44	4 (0.77%)	0 (0.00%)	>10	0.085	0.685	Co-occurrence
GOLIM4	3q26.2	4 (0.77%)	0 (0.00%)	>10	0.085	0.685	Co-occurrence
F13B	1q31-q32.1	4 (0.77%)	0 (0.00%)	>10	0.085	0.685	Co-occurrence
PODN	1p32.3	4 (0.77%)	0 (0.00%)	>10	0.085	0.685	Co-occurrence
SLC37A4	11q23.3	4 (0.77%)	0 (0.00%)	>10	0.085	0.685	Co-occurrence
FYB	5p13.1	4 (0.77%)	0 (0.00%)	>10	0.085	0.685	Co-occurrence
FNIP1	5q23.3	4 (0.77%)	0 (0.00%)	>10	0.085	0.685	Co-occurrence
RPL22	1p36.31	4 (0.77%)	0 (0.00%)	>10	0.085	0.685	Co-occurrence
ZNF671	19q13.43	4 (0.77%)	0 (0.00%)	>10	0.085	0.685	Co-occurrence
EPT1	2p23.3	4 (0.77%)	0 (0.00%)	>10	0.085	0.685	Co-occurrence
CCAR2	8p22	4 (0.77%)	0 (0.00%)	>10	0.085	0.685	Co-occurrence
RIPK3	14q11.2	4 (0.77%)	0 (0.00%)	>10	0.085	0.685	Co-occurrence
VWA5B1	1p36.12	4 (0.77%)	0 (0.00%)	>10	0.085	0.685	Co-occurrence
RFWD3	16q23.1	4 (0.77%)	0 (0.00%)	>10	0.085	0.685	Co-occurrence
GHR	5p13-p12	4 (0.77%)	0 (0.00%)	>10	0.085	0.685	Co-occurrence
DET1	15q25.3	4 (0.77%)	0 (0.00%)	>10	0.085	0.685	Co-occurrence
TNFAIP6	2q23.3	4 (0.77%)	0 (0.00%)	>10	0.085	0.685	Co-occurrence
SLC25A41	19p13.3	4 (0.77%)	0 (0.00%)	>10	0.085	0.685	Co-occurrence
NDC80	18p11.32	4 (0.77%)	0 (0.00%)	>10	0.085	0.685	Co-occurrence
ACAD10	12q24.12	4 (0.77%)	0 (0.00%)	>10	0.085	0.685	Co-occurrence
ZFP30	19q13.12	4 (0.77%)	0 (0.00%)	>10	0.085	0.685	Co-occurrence
GPR156	3q13.33	4 (0.77%)	0 (0.00%)	>10	0.085	0.685	Co-occurrence
CLIC5	6p12.3	4 (0.77%)	0 (0.00%)	>10	0.085	0.685	Co-occurrence
TAS2R31	12p13.2	4 (0.77%)	0 (0.00%)	>10	0.085	0.685	Co-occurrence
ZFAT	8q24.22	4 (0.77%)	0 (0.00%)	>10	0.085	0.685	Co-occurrence
H2AFZ	4q24	4 (0.77%)	0 (0.00%)	>10	0.085	0.685	Co-occurrence
AKAP8	19p13.1	4 (0.77%)	0 (0.00%)	>10	0.085	0.685	Co-occurrence
ZIK1	19q13.43	4 (0.77%)	0 (0.00%)	>10	0.085	0.685	Co-occurrence
MED22	9q34.2	4 (0.77%)	0 (0.00%)	>10	0.085	0.685	Co-occurrence
ISLR2	15q24.1	4 (0.77%)	0 (0.00%)	>10	0.085	0.685	Co-occurrence
SUOX	12q13.2	4 (0.77%)	0 (0.00%)	>10	0.085	0.685	Co-occurrence
BCAS2	1p13.2	4 (0.77%)	0 (0.00%)	>10	0.085	0.685	Co-occurrence
AP4B1	1p13.2	4 (0.77%)	0 (0.00%)	>10	0.085	0.685	Co-occurrence
SYN1	Xp11.23	4 (0.77%)	0 (0.00%)	>10	0.085	0.685	Co-occurrence
SPAM1	7q31.3	4 (0.77%)	0 (0.00%)	>10	0.085	0.685	Co-occurrence
RGS14	5q35.3	4 (0.77%)	0 (0.00%)	>10	0.085	0.685	Co-occurrence
AFAP1L2	10q25.3	4 (0.77%)	0 (0.00%)	>10	0.085	0.685	Co-occurrence
ZNF624	17p11.2	4 (0.77%)	0 (0.00%)	>10	0.085	0.685	Co-occurrence
HSPA2	14q24.1	4 (0.77%)	0 (0.00%)	>10	0.085	0.685	Co-occurrence
CCT2	12q15	4 (0.77%)	0 (0.00%)	>10	0.085	0.685	Co-occurrence
PDXDC1	16p13.11	4 (0.77%)	0 (0.00%)	>10	0.085	0.685	Co-occurrence
STAT5B	17q11.2	4 (0.77%)	0 (0.00%)	>10	0.085	0.685	Co-occurrence
SLC9A7	Xp11.3|Xp11.3	4 (0.77%)	0 (0.00%)	>10	0.085	0.685	Co-occurrence
TRIM55	8q13.1	4 (0.77%)	0 (0.00%)	>10	0.085	0.685	Co-occurrence
CAPS2	12q14.1	4 (0.77%)	0 (0.00%)	>10	0.085	0.685	Co-occurrence
IPO8	12p11.21	4 (0.77%)	0 (0.00%)	>10	0.085	0.685	Co-occurrence
FAM135A	6q13	4 (0.77%)	0 (0.00%)	>10	0.085	0.685	Co-occurrence
HLF	17q22	4 (0.77%)	0 (0.00%)	>10	0.085	0.685	Co-occurrence
SPTLC1	9q22.2	4 (0.77%)	0 (0.00%)	>10	0.085	0.685	Co-occurrence
LRRC42	1p33-p32.1	4 (0.77%)	0 (0.00%)	>10	0.085	0.685	Co-occurrence
IKBKB	8p11.2	4 (0.77%)	0 (0.00%)	>10	0.085	0.685	Co-occurrence
ZFPL1	11q13	4 (0.77%)	0 (0.00%)	>10	0.085	0.685	Co-occurrence
CFAP100	3q21.3	4 (0.77%)	0 (0.00%)	>10	0.085	0.685	Co-occurrence
C1QTNF5	11q23.3	4 (0.77%)	0 (0.00%)	>10	0.085	0.685	Co-occurrence
SP110	2q37.1	4 (0.77%)	0 (0.00%)	>10	0.085	0.685	Co-occurrence
FNDC7	1p13.3	4 (0.77%)	0 (0.00%)	>10	0.085	0.685	Co-occurrence
NDST1	5q33.1	4 (0.77%)	0 (0.00%)	>10	0.085	0.685	Co-occurrence
HTR1E	6q14-q15	4 (0.77%)	0 (0.00%)	>10	0.085	0.685	Co-occurrence
NPNT	4q24	4 (0.77%)	0 (0.00%)	>10	0.085	0.685	Co-occurrence
CGNL1	15q21.3	4 (0.77%)	0 (0.00%)	>10	0.085	0.685	Co-occurrence
SERAC1	6q25.3	4 (0.77%)	0 (0.00%)	>10	0.085	0.685	Co-occurrence
CASKIN1	16p13.3	4 (0.77%)	0 (0.00%)	>10	0.085	0.685	Co-occurrence
TSNARE1	8q24.3	4 (0.77%)	0 (0.00%)	>10	0.085	0.685	Co-occurrence
GRAMD4	22q13.31	4 (0.77%)	0 (0.00%)	>10	0.085	0.685	Co-occurrence
TSG101	11p15	4 (0.77%)	0 (0.00%)	>10	0.085	0.685	Co-occurrence
U2SURP	3q23	4 (0.77%)	0 (0.00%)	>10	0.085	0.685	Co-occurrence
ITGB7	12q13.13	4 (0.77%)	0 (0.00%)	>10	0.085	0.685	Co-occurrence
SLCO4C1	5q21.2	4 (0.77%)	0 (0.00%)	>10	0.085	0.685	Co-occurrence
ITGA5	12q11-q13	4 (0.77%)	0 (0.00%)	>10	0.085	0.685	Co-occurrence
BIRC8	NaN	4 (0.77%)	0 (0.00%)	>10	0.085	0.685	Co-occurrence
KATNAL1	13q12.3	4 (0.77%)	0 (0.00%)	>10	0.085	0.685	Co-occurrence
PROX2	14q24.3	4 (0.77%)	0 (0.00%)	>10	0.085	0.685	Co-occurrence
FAM186B	12q13.12	4 (0.77%)	0 (0.00%)	>10	0.085	0.685	Co-occurrence
SDCBP2	20p13	4 (0.77%)	0 (0.00%)	>10	0.085	0.685	Co-occurrence
HORMAD1	1q21.3	4 (0.77%)	0 (0.00%)	>10	0.085	0.685	Co-occurrence
PRICKLE3	Xp11.23	4 (0.77%)	0 (0.00%)	>10	0.085	0.685	Co-occurrence
LDHC	11p15.1	4 (0.77%)	0 (0.00%)	>10	0.085	0.685	Co-occurrence
KRT86	12q13	4 (0.77%)	0 (0.00%)	>10	0.085	0.685	Co-occurrence
ZP2	16p12	4 (0.77%)	0 (0.00%)	>10	0.085	0.685	Co-occurrence
INTS1	7p22.3	8 (1.54%)	2 (0.45%)	1.77	0.0884	0.685	Co-occurrence
PTPN22	1p13.2	8 (1.54%)	2 (0.45%)	1.77	0.0884	0.685	Co-occurrence
SMC1A	Xp11.22-p11.21	8 (1.54%)	2 (0.45%)	1.77	0.0884	0.685	Co-occurrence
MIS18BP1	14q21.2	8 (1.54%)	2 (0.45%)	1.77	0.0884	0.685	Co-occurrence
CNTNAP1	17q21	8 (1.54%)	2 (0.45%)	1.77	0.0884	0.685	Co-occurrence
ACTL6B	7q22	8 (1.54%)	2 (0.45%)	1.77	0.0884	0.685	Co-occurrence
N4BP2	4p14	8 (1.54%)	2 (0.45%)	1.77	0.0884	0.685	Co-occurrence
ARID2	12q12	8 (1.54%)	2 (0.45%)	1.77	0.0884	0.685	Co-occurrence
INADL	1p31.3	8 (1.54%)	2 (0.45%)	1.77	0.0884	0.685	Co-occurrence
BLM	15q26.1	8 (1.54%)	2 (0.45%)	1.77	0.0884	0.685	Co-occurrence
ITIH6	Xp11.22-p11.21	8 (1.54%)	2 (0.45%)	1.77	0.0884	0.685	Co-occurrence
C3	19p13.3-p13.2	8 (1.54%)	2 (0.45%)	1.77	0.0884	0.685	Co-occurrence
SIN3A	15q24.2	8 (1.54%)	2 (0.45%)	1.77	0.0884	0.685	Co-occurrence
CCDC7	10p11.22	8 (1.54%)	2 (0.45%)	1.77	0.0884	0.685	Co-occurrence
MYT1	20q13.33	8 (1.54%)	2 (0.45%)	1.77	0.0884	0.685	Co-occurrence
CDH12	5p14.3	8 (1.54%)	2 (0.45%)	1.77	0.0884	0.685	Co-occurrence
CHD1L	1q12	8 (1.54%)	2 (0.45%)	1.77	0.0884	0.685	Co-occurrence
KIAA2026	9p24.1	8 (1.54%)	2 (0.45%)	1.77	0.0884	0.685	Co-occurrence
ARAP3	5q31.3	8 (1.54%)	2 (0.45%)	1.77	0.0884	0.685	Co-occurrence
CEP95	17q23.3	8 (1.54%)	2 (0.45%)	1.77	0.0884	0.685	Co-occurrence
KIAA0430	16p13.11	8 (1.54%)	2 (0.45%)	1.77	0.0884	0.685	Co-occurrence
FRYL	4p11	8 (1.54%)	2 (0.45%)	1.77	0.0884	0.685	Co-occurrence
FAM135B	8q24.23	8 (1.54%)	2 (0.45%)	1.77	0.0884	0.685	Co-occurrence
ZNF831	20q13.32	8 (1.54%)	2 (0.45%)	1.77	0.0884	0.685	Co-occurrence
FBN2	5q23-q31	8 (1.54%)	2 (0.45%)	1.77	0.0884	0.685	Co-occurrence
FANCD2	3p26	8 (1.54%)	2 (0.45%)	1.77	0.0884	0.685	Co-occurrence
TNR	1q24	8 (1.54%)	2 (0.45%)	1.77	0.0884	0.685	Co-occurrence
GRID2	4q22	8 (1.54%)	2 (0.45%)	1.77	0.0884	0.685	Co-occurrence
XPO1	2p15	8 (1.54%)	2 (0.45%)	1.77	0.0884	0.685	Co-occurrence
VWF	12p13.3	8 (1.54%)	2 (0.45%)	1.77	0.0884	0.685	Co-occurrence
POTEE	2q21.1	8 (1.54%)	2 (0.45%)	1.77	0.0884	0.685	Co-occurrence
NYNRIN	14q12	8 (1.54%)	2 (0.45%)	1.77	0.0884	0.685	Co-occurrence
LHCGR	2p21	8 (1.54%)	2 (0.45%)	1.77	0.0884	0.685	Co-occurrence
NCOR1	17p11.2	16 (3.08%)	22 (4.99%)	-0.69	0.0898	0.685	Mutual exclusivity
DNAH3	16p12.3	13 (2.50%)	5 (1.13%)	1.14	0.0916	0.685	Co-occurrence
FRMPD4	Xp22.2	13 (2.50%)	5 (1.13%)	1.14	0.0916	0.685	Co-occurrence
F5	1q23	13 (2.50%)	5 (1.13%)	1.14	0.0916	0.685	Co-occurrence
ALMS1	2p13	13 (2.50%)	5 (1.13%)	1.14	0.0916	0.685	Co-occurrence
MAGI3	1p13.2	6 (1.16%)	1 (0.23%)	2.35	0.093	0.685	Co-occurrence
ABL1	9q34.1	6 (1.16%)	1 (0.23%)	2.35	0.093	0.685	Co-occurrence
ADGRF5	6p12.3	6 (1.16%)	1 (0.23%)	2.35	0.093	0.685	Co-occurrence
ANKFY1	17p13.3	6 (1.16%)	1 (0.23%)	2.35	0.093	0.685	Co-occurrence
LRRTM1	2p12	6 (1.16%)	1 (0.23%)	2.35	0.093	0.685	Co-occurrence
RBM33	7q36.3	6 (1.16%)	1 (0.23%)	2.35	0.093	0.685	Co-occurrence
GYG2	Xp22.3	6 (1.16%)	1 (0.23%)	2.35	0.093	0.685	Co-occurrence
VNN2	6q23-q24	6 (1.16%)	1 (0.23%)	2.35	0.093	0.685	Co-occurrence
NUAK1	12q23.3	6 (1.16%)	1 (0.23%)	2.35	0.093	0.685	Co-occurrence
CYP26B1	2p13.2	6 (1.16%)	1 (0.23%)	2.35	0.093	0.685	Co-occurrence
AKAP4	Xp11.2	6 (1.16%)	1 (0.23%)	2.35	0.093	0.685	Co-occurrence
LRIG2	1p13.1	6 (1.16%)	1 (0.23%)	2.35	0.093	0.685	Co-occurrence
KIAA0319	6p22.3	6 (1.16%)	1 (0.23%)	2.35	0.093	0.685	Co-occurrence
DGKI	7q32.3-q33	6 (1.16%)	1 (0.23%)	2.35	0.093	0.685	Co-occurrence
ZMIZ1	10q22.3	6 (1.16%)	1 (0.23%)	2.35	0.093	0.685	Co-occurrence
ZPLD1	3q12.3	6 (1.16%)	1 (0.23%)	2.35	0.093	0.685	Co-occurrence
CD109	6q13	6 (1.16%)	1 (0.23%)	2.35	0.093	0.685	Co-occurrence
MTO1	6q13	6 (1.16%)	1 (0.23%)	2.35	0.093	0.685	Co-occurrence
PPP4R3B	2p16.1	6 (1.16%)	1 (0.23%)	2.35	0.093	0.685	Co-occurrence
OTUD7A	15q13.3	6 (1.16%)	1 (0.23%)	2.35	0.093	0.685	Co-occurrence
ZGRF1	4q25	6 (1.16%)	1 (0.23%)	2.35	0.093	0.685	Co-occurrence
TMC2	20p13	6 (1.16%)	1 (0.23%)	2.35	0.093	0.685	Co-occurrence
SPRED1	15q14	6 (1.16%)	1 (0.23%)	2.35	0.093	0.685	Co-occurrence
ATP4A	19q13.1	6 (1.16%)	1 (0.23%)	2.35	0.093	0.685	Co-occurrence
CNTN4	3p26.3	6 (1.16%)	1 (0.23%)	2.35	0.093	0.685	Co-occurrence
ADGRG2	Xp22.13	6 (1.16%)	1 (0.23%)	2.35	0.093	0.685	Co-occurrence
SORBS2	4q35.1	6 (1.16%)	1 (0.23%)	2.35	0.093	0.685	Co-occurrence
EVC2	4p16.2	6 (1.16%)	1 (0.23%)	2.35	0.093	0.685	Co-occurrence
RBM12	20q11.21	6 (1.16%)	1 (0.23%)	2.35	0.093	0.685	Co-occurrence
NUP98	11p15.5	6 (1.16%)	1 (0.23%)	2.35	0.093	0.685	Co-occurrence
HOOK1	1p32.1	6 (1.16%)	1 (0.23%)	2.35	0.093	0.685	Co-occurrence
BTK	Xq21.33-q22	6 (1.16%)	1 (0.23%)	2.35	0.093	0.685	Co-occurrence
CMTR2	16q22.2	6 (1.16%)	1 (0.23%)	2.35	0.093	0.685	Co-occurrence
FGD5	3p25.1	6 (1.16%)	1 (0.23%)	2.35	0.093	0.685	Co-occurrence
NEK10	3p24.1	6 (1.16%)	1 (0.23%)	2.35	0.093	0.685	Co-occurrence
ARHGAP11A	15q13.2	6 (1.16%)	1 (0.23%)	2.35	0.093	0.685	Co-occurrence
KL	13q12	6 (1.16%)	1 (0.23%)	2.35	0.093	0.685	Co-occurrence
PRKG2	4q13.1-q21.1	6 (1.16%)	1 (0.23%)	2.35	0.093	0.685	Co-occurrence
ANLN	7p15-p14	6 (1.16%)	1 (0.23%)	2.35	0.093	0.685	Co-occurrence
RBM27	5q32	6 (1.16%)	1 (0.23%)	2.35	0.093	0.685	Co-occurrence
PLCZ1	12p12.3	6 (1.16%)	1 (0.23%)	2.35	0.093	0.685	Co-occurrence
ENPP1	6q22-q23	6 (1.16%)	1 (0.23%)	2.35	0.093	0.685	Co-occurrence
CCDC27	1p36.32	6 (1.16%)	1 (0.23%)	2.35	0.093	0.685	Co-occurrence
SLC26A4	7q31	6 (1.16%)	1 (0.23%)	2.35	0.093	0.685	Co-occurrence
MAS1L	6p22.1	6 (1.16%)	1 (0.23%)	2.35	0.093	0.685	Co-occurrence
CBLC	19q13.2	6 (1.16%)	1 (0.23%)	2.35	0.093	0.685	Co-occurrence
RAPGEF2	4q32.1	6 (1.16%)	1 (0.23%)	2.35	0.093	0.685	Co-occurrence
SEC14L5	16p13.3	6 (1.16%)	1 (0.23%)	2.35	0.093	0.685	Co-occurrence
RFX3	9p24.2	6 (1.16%)	1 (0.23%)	2.35	0.093	0.685	Co-occurrence
MAP10	1q42.2	6 (1.16%)	1 (0.23%)	2.35	0.093	0.685	Co-occurrence
RUBCN	3q29	6 (1.16%)	1 (0.23%)	2.35	0.093	0.685	Co-occurrence
RICTOR	5p13.1	6 (1.16%)	1 (0.23%)	2.35	0.093	0.685	Co-occurrence
RALGAPA1	14q13.2	6 (1.16%)	1 (0.23%)	2.35	0.093	0.685	Co-occurrence
WDR64	1q43	6 (1.16%)	1 (0.23%)	2.35	0.093	0.685	Co-occurrence
PPP2R3C	14q13.2	6 (1.16%)	1 (0.23%)	2.35	0.093	0.685	Co-occurrence
FAM91A1	8q24.13	6 (1.16%)	1 (0.23%)	2.35	0.093	0.685	Co-occurrence
PZP	12p13-p12.2	6 (1.16%)	1 (0.23%)	2.35	0.093	0.685	Co-occurrence
PHF20L1	8q24.22	6 (1.16%)	1 (0.23%)	2.35	0.093	0.685	Co-occurrence
PTPRC	1q31-q32	6 (1.16%)	1 (0.23%)	2.35	0.093	0.685	Co-occurrence
DPP6	7q36.2	6 (1.16%)	1 (0.23%)	2.35	0.093	0.685	Co-occurrence
LCA5L	21q22.2	6 (1.16%)	1 (0.23%)	2.35	0.093	0.685	Co-occurrence
EPB41L2	6q23	6 (1.16%)	1 (0.23%)	2.35	0.093	0.685	Co-occurrence
SLC5A5	19p13.11	6 (1.16%)	1 (0.23%)	2.35	0.093	0.685	Co-occurrence
SUPT16H	14q11.2	6 (1.16%)	1 (0.23%)	2.35	0.093	0.685	Co-occurrence
CPAMD8	19p13.11	6 (1.16%)	1 (0.23%)	2.35	0.093	0.685	Co-occurrence
FANCA	16q24.3	6 (1.16%)	1 (0.23%)	2.35	0.093	0.685	Co-occurrence
ZNF544	19q13.43	6 (1.16%)	1 (0.23%)	2.35	0.093	0.685	Co-occurrence
FANCI	15q26.1	6 (1.16%)	1 (0.23%)	2.35	0.093	0.685	Co-occurrence
PLA2G4D	15q15.1	6 (1.16%)	1 (0.23%)	2.35	0.093	0.685	Co-occurrence
CLIP1	12q24.3	6 (1.16%)	1 (0.23%)	2.35	0.093	0.685	Co-occurrence
TRAPPC10	21q22.3	6 (1.16%)	1 (0.23%)	2.35	0.093	0.685	Co-occurrence
ZFP91	11q12	6 (1.16%)	1 (0.23%)	2.35	0.093	0.685	Co-occurrence
UACA	15q22-q24	6 (1.16%)	1 (0.23%)	2.35	0.093	0.685	Co-occurrence
DENND1A	9q33.3	6 (1.16%)	1 (0.23%)	2.35	0.093	0.685	Co-occurrence
AKNA	9q32	6 (1.16%)	1 (0.23%)	2.35	0.093	0.685	Co-occurrence
PKDREJ	22q13.31	6 (1.16%)	1 (0.23%)	2.35	0.093	0.685	Co-occurrence
SUZ12	17q11.2	6 (1.16%)	1 (0.23%)	2.35	0.093	0.685	Co-occurrence
NUP188	9q34.11	6 (1.16%)	1 (0.23%)	2.35	0.093	0.685	Co-occurrence
ENPP4	6p21.1	6 (1.16%)	1 (0.23%)	2.35	0.093	0.685	Co-occurrence
ZBTB4	17p13.1	6 (1.16%)	1 (0.23%)	2.35	0.093	0.685	Co-occurrence
ATF6	1q23.3	6 (1.16%)	1 (0.23%)	2.35	0.093	0.685	Co-occurrence
STXBP5	6q24.3	6 (1.16%)	1 (0.23%)	2.35	0.093	0.685	Co-occurrence
ZNF711	Xq21.1	6 (1.16%)	1 (0.23%)	2.35	0.093	0.685	Co-occurrence
KRTAP5-1	11p15.5	6 (1.16%)	1 (0.23%)	2.35	0.093	0.685	Co-occurrence
ARHGEF9	Xq11.1	6 (1.16%)	1 (0.23%)	2.35	0.093	0.685	Co-occurrence
DIAPH3	13q21.2	6 (1.16%)	1 (0.23%)	2.35	0.093	0.685	Co-occurrence
SMAD4	18q21.1	6 (1.16%)	1 (0.23%)	2.35	0.093	0.685	Co-occurrence
PPIP5K2	5q21.1	6 (1.16%)	1 (0.23%)	2.35	0.093	0.685	Co-occurrence
KIAA1107	1p22.1	6 (1.16%)	1 (0.23%)	2.35	0.093	0.685	Co-occurrence
XKR4	8q12.1	6 (1.16%)	1 (0.23%)	2.35	0.093	0.685	Co-occurrence
UTRN	6q24	16 (3.08%)	7 (1.59%)	0.96	0.0959	0.685	Co-occurrence
KMT2D	12q13.12	16 (3.08%)	7 (1.59%)	0.96	0.0959	0.685	Co-occurrence
KRT72	12q13.13	0 (0.00%)	3 (0.68%)	<-10	0.0966	0.685	Mutual exclusivity
OPALIN	10q23-q24	0 (0.00%)	3 (0.68%)	<-10	0.0966	0.685	Mutual exclusivity
FAM26D	6q22.1	0 (0.00%)	3 (0.68%)	<-10	0.0966	0.685	Mutual exclusivity
RAB11A	15q22.31	0 (0.00%)	3 (0.68%)	<-10	0.0966	0.685	Mutual exclusivity
SERPINA11	14q32.13	0 (0.00%)	3 (0.68%)	<-10	0.0966	0.685	Mutual exclusivity
FCAMR	1q32.1	0 (0.00%)	3 (0.68%)	<-10	0.0966	0.685	Mutual exclusivity
LRRTM3	10q21.3	0 (0.00%)	3 (0.68%)	<-10	0.0966	0.685	Mutual exclusivity
CTIF	18q21.1	0 (0.00%)	3 (0.68%)	<-10	0.0966	0.685	Mutual exclusivity
GOLGA6L10	15q25.2	0 (0.00%)	3 (0.68%)	<-10	0.0966	0.685	Mutual exclusivity
MSX2	5q35.2	0 (0.00%)	3 (0.68%)	<-10	0.0966	0.685	Mutual exclusivity
NIPA1	15q11.2	0 (0.00%)	3 (0.68%)	<-10	0.0966	0.685	Mutual exclusivity
ESPN	1p36.31	0 (0.00%)	3 (0.68%)	<-10	0.0966	0.685	Mutual exclusivity
CRISPLD2	16q24.1	0 (0.00%)	3 (0.68%)	<-10	0.0966	0.685	Mutual exclusivity
CALR3	19p13.11	0 (0.00%)	3 (0.68%)	<-10	0.0966	0.685	Mutual exclusivity
WRNIP1	6p25.2	0 (0.00%)	3 (0.68%)	<-10	0.0966	0.685	Mutual exclusivity
CHRNA6	8p11.21	0 (0.00%)	3 (0.68%)	<-10	0.0966	0.685	Mutual exclusivity
EMC7	15q14	0 (0.00%)	3 (0.68%)	<-10	0.0966	0.685	Mutual exclusivity
LRRFIP2	3p22.2	0 (0.00%)	3 (0.68%)	<-10	0.0966	0.685	Mutual exclusivity
AGPAT4	6q26	0 (0.00%)	3 (0.68%)	<-10	0.0966	0.685	Mutual exclusivity
RARS2	6q16.1	0 (0.00%)	3 (0.68%)	<-10	0.0966	0.685	Mutual exclusivity
ANXA11	10q23	0 (0.00%)	3 (0.68%)	<-10	0.0966	0.685	Mutual exclusivity
MAGEA10	Xq28	0 (0.00%)	3 (0.68%)	<-10	0.0966	0.685	Mutual exclusivity
STOX2	4q35.1	0 (0.00%)	3 (0.68%)	<-10	0.0966	0.685	Mutual exclusivity
CEACAM19	19q13.31	0 (0.00%)	3 (0.68%)	<-10	0.0966	0.685	Mutual exclusivity
DMRTC2	19q13.2	0 (0.00%)	3 (0.68%)	<-10	0.0966	0.685	Mutual exclusivity
MDM4	1q32	0 (0.00%)	3 (0.68%)	<-10	0.0966	0.685	Mutual exclusivity
TOM1	22q13.1	0 (0.00%)	3 (0.68%)	<-10	0.0966	0.685	Mutual exclusivity
AIFM1	Xq26.1	0 (0.00%)	3 (0.68%)	<-10	0.0966	0.685	Mutual exclusivity
TRIM41	5q35.3	0 (0.00%)	3 (0.68%)	<-10	0.0966	0.685	Mutual exclusivity
SPOPL	2q22.1	0 (0.00%)	3 (0.68%)	<-10	0.0966	0.685	Mutual exclusivity
CCSAP	1q42.13	0 (0.00%)	3 (0.68%)	<-10	0.0966	0.685	Mutual exclusivity
ADCK1	14q24.3	0 (0.00%)	3 (0.68%)	<-10	0.0966	0.685	Mutual exclusivity
ATXN3	14q21	0 (0.00%)	3 (0.68%)	<-10	0.0966	0.685	Mutual exclusivity
OR3A3	17p13.3	0 (0.00%)	3 (0.68%)	<-10	0.0966	0.685	Mutual exclusivity
ZNF304	19q13.4	0 (0.00%)	3 (0.68%)	<-10	0.0966	0.685	Mutual exclusivity
SLC46A1	17q11.2	0 (0.00%)	3 (0.68%)	<-10	0.0966	0.685	Mutual exclusivity
ASF1A	6q22.31	0 (0.00%)	3 (0.68%)	<-10	0.0966	0.685	Mutual exclusivity
TRIM71	3p22.3	0 (0.00%)	3 (0.68%)	<-10	0.0966	0.685	Mutual exclusivity
NPC1L1	7p13	0 (0.00%)	3 (0.68%)	<-10	0.0966	0.685	Mutual exclusivity
PCED1A	20p13	0 (0.00%)	3 (0.68%)	<-10	0.0966	0.685	Mutual exclusivity
HIPK3	11p13	0 (0.00%)	3 (0.68%)	<-10	0.0966	0.685	Mutual exclusivity
LIMS2	2q14.3	0 (0.00%)	3 (0.68%)	<-10	0.0966	0.685	Mutual exclusivity
ACTR1A	10q24.32	0 (0.00%)	3 (0.68%)	<-10	0.0966	0.685	Mutual exclusivity
BAK1	6p21.3	0 (0.00%)	3 (0.68%)	<-10	0.0966	0.685	Mutual exclusivity
OPRL1	20q13.33	0 (0.00%)	3 (0.68%)	<-10	0.0966	0.685	Mutual exclusivity
ELAC2	17p11.2	0 (0.00%)	3 (0.68%)	<-10	0.0966	0.685	Mutual exclusivity
AACS	12q24.31	0 (0.00%)	3 (0.68%)	<-10	0.0966	0.685	Mutual exclusivity
RFXANK	19p12	0 (0.00%)	3 (0.68%)	<-10	0.0966	0.685	Mutual exclusivity
MYRF	11q12-q13.1	0 (0.00%)	3 (0.68%)	<-10	0.0966	0.685	Mutual exclusivity
ARRDC4	15q26.3	0 (0.00%)	3 (0.68%)	<-10	0.0966	0.685	Mutual exclusivity
C3AR1	12p13.31	0 (0.00%)	3 (0.68%)	<-10	0.0966	0.685	Mutual exclusivity
MRPL9	1q21	0 (0.00%)	3 (0.68%)	<-10	0.0966	0.685	Mutual exclusivity
CEP104	1p36.32	0 (0.00%)	3 (0.68%)	<-10	0.0966	0.685	Mutual exclusivity
TM9SF2	13q32.3	0 (0.00%)	3 (0.68%)	<-10	0.0966	0.685	Mutual exclusivity
IQCA1	2q37.3	0 (0.00%)	3 (0.68%)	<-10	0.0966	0.685	Mutual exclusivity
ANKS4B	16p12.2	0 (0.00%)	3 (0.68%)	<-10	0.0966	0.685	Mutual exclusivity
UGT2B28	4q13.2	0 (0.00%)	3 (0.68%)	<-10	0.0966	0.685	Mutual exclusivity
TBX4	17q21-q22	0 (0.00%)	3 (0.68%)	<-10	0.0966	0.685	Mutual exclusivity
FCRL2	1q21	0 (0.00%)	3 (0.68%)	<-10	0.0966	0.685	Mutual exclusivity
IKZF4	12q13	0 (0.00%)	3 (0.68%)	<-10	0.0966	0.685	Mutual exclusivity
PDE6B	4p16.3	0 (0.00%)	3 (0.68%)	<-10	0.0966	0.685	Mutual exclusivity
CHRND	2q37.1	0 (0.00%)	3 (0.68%)	<-10	0.0966	0.685	Mutual exclusivity
PDE2A	11q13.4	0 (0.00%)	3 (0.68%)	<-10	0.0966	0.685	Mutual exclusivity
TRIM60	4q32.3	0 (0.00%)	3 (0.68%)	<-10	0.0966	0.685	Mutual exclusivity
ULBP3	6q25	0 (0.00%)	3 (0.68%)	<-10	0.0966	0.685	Mutual exclusivity
SSBP3	1p32.3	0 (0.00%)	3 (0.68%)	<-10	0.0966	0.685	Mutual exclusivity
ARFIP2	11p15	0 (0.00%)	3 (0.68%)	<-10	0.0966	0.685	Mutual exclusivity
SPO11	20q13.31	0 (0.00%)	3 (0.68%)	<-10	0.0966	0.685	Mutual exclusivity
CLU	8p21-p12	0 (0.00%)	3 (0.68%)	<-10	0.0966	0.685	Mutual exclusivity
ORC3	6q14.3-q16.1	0 (0.00%)	3 (0.68%)	<-10	0.0966	0.685	Mutual exclusivity
SLC52A2	8q24.3	0 (0.00%)	3 (0.68%)	<-10	0.0966	0.685	Mutual exclusivity
ZBTB44	11q24.3	0 (0.00%)	3 (0.68%)	<-10	0.0966	0.685	Mutual exclusivity
GIT1	17p11.2	0 (0.00%)	3 (0.68%)	<-10	0.0966	0.685	Mutual exclusivity
MRPS18B	6p21.3	0 (0.00%)	3 (0.68%)	<-10	0.0966	0.685	Mutual exclusivity
PPIL2	22q11.21	0 (0.00%)	3 (0.68%)	<-10	0.0966	0.685	Mutual exclusivity
CRYGC	2q33.3	0 (0.00%)	3 (0.68%)	<-10	0.0966	0.685	Mutual exclusivity
RNF180	5q12.3	0 (0.00%)	3 (0.68%)	<-10	0.0966	0.685	Mutual exclusivity
ULBP2	6q25	0 (0.00%)	3 (0.68%)	<-10	0.0966	0.685	Mutual exclusivity
PSMD3	17q21.1	0 (0.00%)	3 (0.68%)	<-10	0.0966	0.685	Mutual exclusivity
PSMD12	17q24.2	0 (0.00%)	3 (0.68%)	<-10	0.0966	0.685	Mutual exclusivity
TUBD1	17q23.1	0 (0.00%)	3 (0.68%)	<-10	0.0966	0.685	Mutual exclusivity
DBR1	3q22.3	0 (0.00%)	3 (0.68%)	<-10	0.0966	0.685	Mutual exclusivity
PTHLH	12p12.1-p11.2	0 (0.00%)	3 (0.68%)	<-10	0.0966	0.685	Mutual exclusivity
PSEN1	14q24.3	0 (0.00%)	3 (0.68%)	<-10	0.0966	0.685	Mutual exclusivity
HTRA1	10q26.3	0 (0.00%)	3 (0.68%)	<-10	0.0966	0.685	Mutual exclusivity
SLC22A7	6p21.1	0 (0.00%)	3 (0.68%)	<-10	0.0966	0.685	Mutual exclusivity
KLHL30	2q37.3	0 (0.00%)	3 (0.68%)	<-10	0.0966	0.685	Mutual exclusivity
CFHR3	1q32	0 (0.00%)	3 (0.68%)	<-10	0.0966	0.685	Mutual exclusivity
TMEM256	17p13.1	0 (0.00%)	3 (0.68%)	<-10	0.0966	0.685	Mutual exclusivity
EDNRA	4q31.22	0 (0.00%)	3 (0.68%)	<-10	0.0966	0.685	Mutual exclusivity
RNF207	1p36.31	0 (0.00%)	3 (0.68%)	<-10	0.0966	0.685	Mutual exclusivity
TBCEL	11q23.3	0 (0.00%)	3 (0.68%)	<-10	0.0966	0.685	Mutual exclusivity
SLC8A2	19q13.3	0 (0.00%)	3 (0.68%)	<-10	0.0966	0.685	Mutual exclusivity
GPATCH4	1q22	0 (0.00%)	3 (0.68%)	<-10	0.0966	0.685	Mutual exclusivity
CACTIN	19p13.3	0 (0.00%)	3 (0.68%)	<-10	0.0966	0.685	Mutual exclusivity
RETSAT	2p11.2	0 (0.00%)	3 (0.68%)	<-10	0.0966	0.685	Mutual exclusivity
CELA1	12q13	0 (0.00%)	3 (0.68%)	<-10	0.0966	0.685	Mutual exclusivity
SPATC1	8q24.3	0 (0.00%)	3 (0.68%)	<-10	0.0966	0.685	Mutual exclusivity
ARGFX	3q13.33	0 (0.00%)	3 (0.68%)	<-10	0.0966	0.685	Mutual exclusivity
SGCA	17q21	0 (0.00%)	3 (0.68%)	<-10	0.0966	0.685	Mutual exclusivity
SHMT2	12q12-q14	0 (0.00%)	3 (0.68%)	<-10	0.0966	0.685	Mutual exclusivity
SPATA13	13q12.12	0 (0.00%)	3 (0.68%)	<-10	0.0966	0.685	Mutual exclusivity
PRPF19	11q12.2	0 (0.00%)	3 (0.68%)	<-10	0.0966	0.685	Mutual exclusivity
SDC1	2p24.1	0 (0.00%)	3 (0.68%)	<-10	0.0966	0.685	Mutual exclusivity
MAGIX	Xp11.23	0 (0.00%)	3 (0.68%)	<-10	0.0966	0.685	Mutual exclusivity
OR10J5	1q23.2	0 (0.00%)	3 (0.68%)	<-10	0.0966	0.685	Mutual exclusivity
FPR1	19q13.4	0 (0.00%)	3 (0.68%)	<-10	0.0966	0.685	Mutual exclusivity
KCNK4	11q13	0 (0.00%)	3 (0.68%)	<-10	0.0966	0.685	Mutual exclusivity
TSPYL5	8q22.1	0 (0.00%)	3 (0.68%)	<-10	0.0966	0.685	Mutual exclusivity
GANC	15q15.2	0 (0.00%)	3 (0.68%)	<-10	0.0966	0.685	Mutual exclusivity
GABRG2	5q34	0 (0.00%)	3 (0.68%)	<-10	0.0966	0.685	Mutual exclusivity
NPTXR	22q13.1	0 (0.00%)	3 (0.68%)	<-10	0.0966	0.685	Mutual exclusivity
SPAG11B	8p23.1	0 (0.00%)	3 (0.68%)	<-10	0.0966	0.685	Mutual exclusivity
FAM71E2	19q13.42	0 (0.00%)	3 (0.68%)	<-10	0.0966	0.685	Mutual exclusivity
TGDS	13q32.1	0 (0.00%)	3 (0.68%)	<-10	0.0966	0.685	Mutual exclusivity
TEAD1	11p15.2	0 (0.00%)	3 (0.68%)	<-10	0.0966	0.685	Mutual exclusivity
TESK1	9p13	0 (0.00%)	3 (0.68%)	<-10	0.0966	0.685	Mutual exclusivity
BRF1	14q	0 (0.00%)	3 (0.68%)	<-10	0.0966	0.685	Mutual exclusivity
NEK4	3p21.1	0 (0.00%)	3 (0.68%)	<-10	0.0966	0.685	Mutual exclusivity
KIAA1456	8p22	0 (0.00%)	3 (0.68%)	<-10	0.0966	0.685	Mutual exclusivity
NPBWR1	8p22-q21.13	0 (0.00%)	3 (0.68%)	<-10	0.0966	0.685	Mutual exclusivity
RFPL2	22q12.3	0 (0.00%)	3 (0.68%)	<-10	0.0966	0.685	Mutual exclusivity
TRIM3	11p15.5	0 (0.00%)	3 (0.68%)	<-10	0.0966	0.685	Mutual exclusivity
ZNF69	19p13.2	0 (0.00%)	3 (0.68%)	<-10	0.0966	0.685	Mutual exclusivity
ZNF75A	16p13.3	0 (0.00%)	3 (0.68%)	<-10	0.0966	0.685	Mutual exclusivity
NIPAL4	5q33.3	0 (0.00%)	3 (0.68%)	<-10	0.0966	0.685	Mutual exclusivity
UBP1	3p22.3	0 (0.00%)	3 (0.68%)	<-10	0.0966	0.685	Mutual exclusivity
OR52B2	11p15.4	0 (0.00%)	3 (0.68%)	<-10	0.0966	0.685	Mutual exclusivity
TMX1	14q22.1	0 (0.00%)	3 (0.68%)	<-10	0.0966	0.685	Mutual exclusivity
TPMT	6p22.3	0 (0.00%)	3 (0.68%)	<-10	0.0966	0.685	Mutual exclusivity
FAM175B	10q26.13	0 (0.00%)	3 (0.68%)	<-10	0.0966	0.685	Mutual exclusivity
KIRREL2	19q13.12	0 (0.00%)	3 (0.68%)	<-10	0.0966	0.685	Mutual exclusivity
LARS2	3p21.3	0 (0.00%)	3 (0.68%)	<-10	0.0966	0.685	Mutual exclusivity
PTDSS2	11p15.5	0 (0.00%)	3 (0.68%)	<-10	0.0966	0.685	Mutual exclusivity
KRT84	12q13	0 (0.00%)	3 (0.68%)	<-10	0.0966	0.685	Mutual exclusivity
OR6C76	12q13.2	2 (0.39%)	6 (1.36%)	-1.82	0.0966	0.685	Mutual exclusivity
ARHGEF7	13q34	2 (0.39%)	6 (1.36%)	-1.82	0.0966	0.685	Mutual exclusivity
PRAMEF4	1p36.21	2 (0.39%)	6 (1.36%)	-1.82	0.0966	0.685	Mutual exclusivity
EIF4G3	1p36.12	2 (0.39%)	6 (1.36%)	-1.82	0.0966	0.685	Mutual exclusivity
FRMD4A	10p13	2 (0.39%)	6 (1.36%)	-1.82	0.0966	0.685	Mutual exclusivity
ZNF479	7p11.2	2 (0.39%)	6 (1.36%)	-1.82	0.0966	0.685	Mutual exclusivity
EPHB1	3q21-q23	2 (0.39%)	6 (1.36%)	-1.82	0.0966	0.685	Mutual exclusivity
PSIP1	9p22.3	2 (0.39%)	6 (1.36%)	-1.82	0.0966	0.685	Mutual exclusivity
TCF4	18q21.1	2 (0.39%)	6 (1.36%)	-1.82	0.0966	0.685	Mutual exclusivity
TMCC3	12q22	2 (0.39%)	6 (1.36%)	-1.82	0.0966	0.685	Mutual exclusivity
RYR1	19q13.2	19 (3.66%)	9 (2.04%)	0.84	0.0968	0.685	Co-occurrence
FLG	1q21.3	29 (5.59%)	16 (3.63%)	0.62	0.0999	0.685	Co-occurrence
MUC6	11p15.5	11 (2.12%)	4 (0.91%)	1.22	0.105	0.685	Co-occurrence
CFAP44	3q13.2	11 (2.12%)	4 (0.91%)	1.22	0.105	0.685	Co-occurrence
AHCTF1	1q44	11 (2.12%)	4 (0.91%)	1.22	0.105	0.685	Co-occurrence
FREM3	4q31.21	11 (2.12%)	4 (0.91%)	1.22	0.105	0.685	Co-occurrence
PLCE1	10q23	11 (2.12%)	4 (0.91%)	1.22	0.105	0.685	Co-occurrence
ZDBF2	2q33.3	11 (2.12%)	4 (0.91%)	1.22	0.105	0.685	Co-occurrence
TEP1	14q11.2	11 (2.12%)	4 (0.91%)	1.22	0.105	0.685	Co-occurrence
ZSWIM8	10q22.2	11 (2.12%)	4 (0.91%)	1.22	0.105	0.685	Co-occurrence
SCN11A	3p22.2	11 (2.12%)	4 (0.91%)	1.22	0.105	0.685	Co-occurrence
ZNF208	19p12	11 (2.12%)	4 (0.91%)	1.22	0.105	0.685	Co-occurrence
VCAN	5q14.3	14 (2.70%)	6 (1.36%)	0.99	0.111	0.685	Co-occurrence
TTN	2q31	89 (17.15%)	62 (14.06%)	0.29	0.111	0.685	Co-occurrence
ADCY7	16q12.1	3 (0.58%)	7 (1.59%)	-1.46	0.112	0.685	Mutual exclusivity
PER3	1p36.23	3 (0.58%)	7 (1.59%)	-1.46	0.112	0.685	Mutual exclusivity
RNF123	3p24.3	3 (0.58%)	7 (1.59%)	-1.46	0.112	0.685	Mutual exclusivity
C1ORF101	1q44	3 (0.58%)	7 (1.59%)	-1.46	0.112	0.685	Mutual exclusivity
MYO6	6q13	3 (0.58%)	7 (1.59%)	-1.46	0.112	0.685	Mutual exclusivity
PCDHGA2	5q31	3 (0.58%)	7 (1.59%)	-1.46	0.112	0.685	Mutual exclusivity
CDKN1B	12p13.1-p12	3 (0.58%)	7 (1.59%)	-1.46	0.112	0.685	Mutual exclusivity
RBMXL3	Xq23	3 (0.58%)	7 (1.59%)	-1.46	0.112	0.685	Mutual exclusivity
GPS2	17p13	3 (0.58%)	7 (1.59%)	-1.46	0.112	0.685	Mutual exclusivity
GOLGA6L2	15q11.2	11 (2.12%)	16 (3.63%)	-0.78	0.113	0.685	Mutual exclusivity
PTEN	10q23.3	15 (2.89%)	20 (4.54%)	-0.65	0.119	0.685	Mutual exclusivity
NBEAL1	2q33.2	9 (1.73%)	3 (0.68%)	1.35	0.119	0.685	Co-occurrence
ABCA12	2q34	9 (1.73%)	3 (0.68%)	1.35	0.119	0.685	Co-occurrence
BSN	3p21.31	9 (1.73%)	3 (0.68%)	1.35	0.119	0.685	Co-occurrence
FAM47B	Xp21.1	9 (1.73%)	3 (0.68%)	1.35	0.119	0.685	Co-occurrence
FCRL5	1q21	9 (1.73%)	3 (0.68%)	1.35	0.119	0.685	Co-occurrence
CNTNAP2	7q35	9 (1.73%)	3 (0.68%)	1.35	0.119	0.685	Co-occurrence
PDE4DIP	1q12	9 (1.73%)	3 (0.68%)	1.35	0.119	0.685	Co-occurrence
PIK3C2B	1q32	9 (1.73%)	3 (0.68%)	1.35	0.119	0.685	Co-occurrence
SH3PXD2A	10q24.33	9 (1.73%)	3 (0.68%)	1.35	0.119	0.685	Co-occurrence
CNTNAP5	2q14.3	9 (1.73%)	3 (0.68%)	1.35	0.119	0.685	Co-occurrence
NIN	14q22.1	9 (1.73%)	3 (0.68%)	1.35	0.119	0.685	Co-occurrence
USF3	3q13.2	9 (1.73%)	3 (0.68%)	1.35	0.119	0.685	Co-occurrence
PTPRB	12q15-q21	9 (1.73%)	3 (0.68%)	1.35	0.119	0.685	Co-occurrence
FASN	17q25	9 (1.73%)	3 (0.68%)	1.35	0.119	0.685	Co-occurrence
SCN8A	12q13	9 (1.73%)	3 (0.68%)	1.35	0.119	0.685	Co-occurrence
ZP4	1q43	9 (1.73%)	3 (0.68%)	1.35	0.119	0.685	Co-occurrence
SPAG17	1p12	9 (1.73%)	3 (0.68%)	1.35	0.119	0.685	Co-occurrence
POLQ	3q13.33	9 (1.73%)	3 (0.68%)	1.35	0.119	0.685	Co-occurrence
MYH7B	20q11.22	9 (1.73%)	3 (0.68%)	1.35	0.119	0.685	Co-occurrence
VWA3A	16p12.2	9 (1.73%)	3 (0.68%)	1.35	0.119	0.685	Co-occurrence
MED13L	12q24.21	9 (1.73%)	3 (0.68%)	1.35	0.119	0.685	Co-occurrence
NUP160	11p11.2	9 (1.73%)	3 (0.68%)	1.35	0.119	0.685	Co-occurrence
TLN2	15q22.2	4 (0.77%)	8 (1.81%)	-1.23	0.123	0.685	Mutual exclusivity
ESPL1	12q	4 (0.77%)	8 (1.81%)	-1.23	0.123	0.685	Mutual exclusivity
HTT	4p16.3	4 (0.77%)	8 (1.81%)	-1.23	0.123	0.685	Mutual exclusivity
PRPF8	17p13.3	4 (0.77%)	8 (1.81%)	-1.23	0.123	0.685	Mutual exclusivity
KIF21B	1q32.1	4 (0.77%)	8 (1.81%)	-1.23	0.123	0.685	Mutual exclusivity
SPTA1	1q21	21 (4.05%)	11 (2.49%)	0.7	0.124	0.685	Co-occurrence
ARID1A	1p35.3	18 (3.47%)	9 (2.04%)	0.77	0.127	0.685	Co-occurrence
DNAH17	17q25.3	18 (3.47%)	9 (2.04%)	0.77	0.127	0.685	Co-occurrence
KMT2A	11q23	12 (2.31%)	5 (1.13%)	1.03	0.128	0.685	Co-occurrence
ATRX	Xq21.1	12 (2.31%)	5 (1.13%)	1.03	0.128	0.685	Co-occurrence
CFAP47	Xp21.1	12 (2.31%)	5 (1.13%)	1.03	0.128	0.685	Co-occurrence
SI	3q25.2-q26.2	12 (2.31%)	5 (1.13%)	1.03	0.128	0.685	Co-occurrence
SCN7A	2q21-q23	12 (2.31%)	5 (1.13%)	1.03	0.128	0.685	Co-occurrence
DMXL2	15q21.2	12 (2.31%)	5 (1.13%)	1.03	0.128	0.685	Co-occurrence
WNK3	Xp11.22	5 (0.96%)	9 (2.04%)	-1.08	0.132	0.685	Mutual exclusivity
DUSP27	1q24.1	7 (1.35%)	2 (0.45%)	1.57	0.135	0.685	Co-occurrence
GTSE1	22q13.2-q13.3	7 (1.35%)	2 (0.45%)	1.57	0.135	0.685	Co-occurrence
ALDH1L2	12q23.3	7 (1.35%)	2 (0.45%)	1.57	0.135	0.685	Co-occurrence
RB1CC1	8q11	7 (1.35%)	2 (0.45%)	1.57	0.135	0.685	Co-occurrence
CCDC155	19q13.33	7 (1.35%)	2 (0.45%)	1.57	0.135	0.685	Co-occurrence
FMNL3	12q13.12	7 (1.35%)	2 (0.45%)	1.57	0.135	0.685	Co-occurrence
EMSY	11q13.5	7 (1.35%)	2 (0.45%)	1.57	0.135	0.685	Co-occurrence
AMPD1	1p13	7 (1.35%)	2 (0.45%)	1.57	0.135	0.685	Co-occurrence
NRCAM	7q31	7 (1.35%)	2 (0.45%)	1.57	0.135	0.685	Co-occurrence
TBC1D25	Xp11.23	7 (1.35%)	2 (0.45%)	1.57	0.135	0.685	Co-occurrence
TRPM8	2q37.1	7 (1.35%)	2 (0.45%)	1.57	0.135	0.685	Co-occurrence
BNC1	15q25.2	7 (1.35%)	2 (0.45%)	1.57	0.135	0.685	Co-occurrence
PLEKHG2	19q13.2	7 (1.35%)	2 (0.45%)	1.57	0.135	0.685	Co-occurrence
GPRASP1	Xq22.1	7 (1.35%)	2 (0.45%)	1.57	0.135	0.685	Co-occurrence
KNTC1	12q24.31	7 (1.35%)	2 (0.45%)	1.57	0.135	0.685	Co-occurrence
PCDHA8	5q31	7 (1.35%)	2 (0.45%)	1.57	0.135	0.685	Co-occurrence
PCDHA11	5q31	7 (1.35%)	2 (0.45%)	1.57	0.135	0.685	Co-occurrence
ELMO1	7p14.1	7 (1.35%)	2 (0.45%)	1.57	0.135	0.685	Co-occurrence
EHMT1	9q34.3	7 (1.35%)	2 (0.45%)	1.57	0.135	0.685	Co-occurrence
KCNH7	2q24.2	7 (1.35%)	2 (0.45%)	1.57	0.135	0.685	Co-occurrence
PIK3CB	3q22.3	7 (1.35%)	2 (0.45%)	1.57	0.135	0.685	Co-occurrence
ZNF646	16p11.2	7 (1.35%)	2 (0.45%)	1.57	0.135	0.685	Co-occurrence
UBN2	7q34	7 (1.35%)	2 (0.45%)	1.57	0.135	0.685	Co-occurrence
CDH20	18q21.33	7 (1.35%)	2 (0.45%)	1.57	0.135	0.685	Co-occurrence
VCPIP1	8q13	7 (1.35%)	2 (0.45%)	1.57	0.135	0.685	Co-occurrence
ZC3H12B	Xq12	7 (1.35%)	2 (0.45%)	1.57	0.135	0.685	Co-occurrence
ADAMTS13	9q34	7 (1.35%)	2 (0.45%)	1.57	0.135	0.685	Co-occurrence
FRG1	4q35	7 (1.35%)	2 (0.45%)	1.57	0.135	0.685	Co-occurrence
CECR2	22q11.2	7 (1.35%)	2 (0.45%)	1.57	0.135	0.685	Co-occurrence
SUGP1	19p13.11	7 (1.35%)	2 (0.45%)	1.57	0.135	0.685	Co-occurrence
LRRC41	1p34.1	7 (1.35%)	2 (0.45%)	1.57	0.135	0.685	Co-occurrence
TNS1	2q35-q36	7 (1.35%)	2 (0.45%)	1.57	0.135	0.685	Co-occurrence
PHF3	6q12	7 (1.35%)	2 (0.45%)	1.57	0.135	0.685	Co-occurrence
ABCA7	19p13.3	7 (1.35%)	2 (0.45%)	1.57	0.135	0.685	Co-occurrence
ARHGEF15	17p13.1	7 (1.35%)	2 (0.45%)	1.57	0.135	0.685	Co-occurrence
PDS5B	13q12.3	7 (1.35%)	2 (0.45%)	1.57	0.135	0.685	Co-occurrence
HLA-DRB1	6p21.3	7 (1.35%)	2 (0.45%)	1.57	0.135	0.685	Co-occurrence
RIC1	9p24.1	7 (1.35%)	2 (0.45%)	1.57	0.135	0.685	Co-occurrence
KIF5C	2q23.1	7 (1.35%)	2 (0.45%)	1.57	0.135	0.685	Co-occurrence
ARHGAP31	3q13.33	7 (1.35%)	2 (0.45%)	1.57	0.135	0.685	Co-occurrence
ITGAX	16p11.2	7 (1.35%)	2 (0.45%)	1.57	0.135	0.685	Co-occurrence
SRGAP2	1q32.1	7 (1.35%)	2 (0.45%)	1.57	0.135	0.685	Co-occurrence
INPPL1	11q13	7 (1.35%)	2 (0.45%)	1.57	0.135	0.685	Co-occurrence
PLCL2	3p24.3	7 (1.35%)	2 (0.45%)	1.57	0.135	0.685	Co-occurrence
MLLT10	10p12	7 (1.35%)	2 (0.45%)	1.57	0.135	0.685	Co-occurrence
LETM1	4p16.3	7 (1.35%)	2 (0.45%)	1.57	0.135	0.685	Co-occurrence
CEP128	14q31.1	7 (1.35%)	2 (0.45%)	1.57	0.135	0.685	Co-occurrence
AGTPBP1	9q21.33	7 (1.35%)	2 (0.45%)	1.57	0.135	0.685	Co-occurrence
THSD7B	2q22.1	6 (1.16%)	10 (2.27%)	-0.97	0.138	0.685	Mutual exclusivity
C7ORF31	7p15.3	1 (0.19%)	4 (0.91%)	-2.23	0.14	0.685	Mutual exclusivity
TTLL3	3p25.3	1 (0.19%)	4 (0.91%)	-2.23	0.14	0.685	Mutual exclusivity
SRGAP3	3p25.3	1 (0.19%)	4 (0.91%)	-2.23	0.14	0.685	Mutual exclusivity
ANKS1B	12q23.1	1 (0.19%)	4 (0.91%)	-2.23	0.14	0.685	Mutual exclusivity
SLC17A6	11p14.3	1 (0.19%)	4 (0.91%)	-2.23	0.14	0.685	Mutual exclusivity
MANBA	4q24	1 (0.19%)	4 (0.91%)	-2.23	0.14	0.685	Mutual exclusivity
PHTF2	7q11.23-q21	1 (0.19%)	4 (0.91%)	-2.23	0.14	0.685	Mutual exclusivity
CAMK1G	1q32.2	1 (0.19%)	4 (0.91%)	-2.23	0.14	0.685	Mutual exclusivity
MCM4	8q11.2	1 (0.19%)	4 (0.91%)	-2.23	0.14	0.685	Mutual exclusivity
TRPV6	7q34	1 (0.19%)	4 (0.91%)	-2.23	0.14	0.685	Mutual exclusivity
RAI14	5p13.3-p13.2	1 (0.19%)	4 (0.91%)	-2.23	0.14	0.685	Mutual exclusivity
HOOK2	19p13.2	1 (0.19%)	4 (0.91%)	-2.23	0.14	0.685	Mutual exclusivity
EIF4A3	17q25.3	1 (0.19%)	4 (0.91%)	-2.23	0.14	0.685	Mutual exclusivity
RNF19A	8q22	1 (0.19%)	4 (0.91%)	-2.23	0.14	0.685	Mutual exclusivity
PPARG	3p25	1 (0.19%)	4 (0.91%)	-2.23	0.14	0.685	Mutual exclusivity
MYO1E	15q22.2	1 (0.19%)	4 (0.91%)	-2.23	0.14	0.685	Mutual exclusivity
NDST3	4q26	1 (0.19%)	4 (0.91%)	-2.23	0.14	0.685	Mutual exclusivity
SUSD2	22q11-q12	1 (0.19%)	4 (0.91%)	-2.23	0.14	0.685	Mutual exclusivity
MEPCE	7q22.1	1 (0.19%)	4 (0.91%)	-2.23	0.14	0.685	Mutual exclusivity
DDX4	5p15.2-p13.1	1 (0.19%)	4 (0.91%)	-2.23	0.14	0.685	Mutual exclusivity
NPEPPS	17q21	1 (0.19%)	4 (0.91%)	-2.23	0.14	0.685	Mutual exclusivity
OR13G1	1q44	1 (0.19%)	4 (0.91%)	-2.23	0.14	0.685	Mutual exclusivity
PLS3	Xq23	1 (0.19%)	4 (0.91%)	-2.23	0.14	0.685	Mutual exclusivity
NR1D1	17q11.2	1 (0.19%)	4 (0.91%)	-2.23	0.14	0.685	Mutual exclusivity
ANKRD35	1q21.1	1 (0.19%)	4 (0.91%)	-2.23	0.14	0.685	Mutual exclusivity
CXORF58	Xp22.11	1 (0.19%)	4 (0.91%)	-2.23	0.14	0.685	Mutual exclusivity
CEP57	11q21	1 (0.19%)	4 (0.91%)	-2.23	0.14	0.685	Mutual exclusivity
NPAP1	15q11.2	1 (0.19%)	4 (0.91%)	-2.23	0.14	0.685	Mutual exclusivity
GSPT2	Xp11.22	1 (0.19%)	4 (0.91%)	-2.23	0.14	0.685	Mutual exclusivity
ACOT2	14q24.3	1 (0.19%)	4 (0.91%)	-2.23	0.14	0.685	Mutual exclusivity
FAM160A1	4q31.3	1 (0.19%)	4 (0.91%)	-2.23	0.14	0.685	Mutual exclusivity
ZNF829	19q13.12	1 (0.19%)	4 (0.91%)	-2.23	0.14	0.685	Mutual exclusivity
WDR3	1p12	1 (0.19%)	4 (0.91%)	-2.23	0.14	0.685	Mutual exclusivity
PSG6	19q13.2	1 (0.19%)	4 (0.91%)	-2.23	0.14	0.685	Mutual exclusivity
PHYKPL	5q35.3	1 (0.19%)	4 (0.91%)	-2.23	0.14	0.685	Mutual exclusivity
NUTM2G	9q22.33	1 (0.19%)	4 (0.91%)	-2.23	0.14	0.685	Mutual exclusivity
SLC5A3	21q22.12	1 (0.19%)	4 (0.91%)	-2.23	0.14	0.685	Mutual exclusivity
OR2J2	6p22.2-p21.31	1 (0.19%)	4 (0.91%)	-2.23	0.14	0.685	Mutual exclusivity
AGGF1	5q13.3	1 (0.19%)	4 (0.91%)	-2.23	0.14	0.685	Mutual exclusivity
ZSWIM6	5q12.1	1 (0.19%)	4 (0.91%)	-2.23	0.14	0.685	Mutual exclusivity
CELA3B	1p36.12	1 (0.19%)	4 (0.91%)	-2.23	0.14	0.685	Mutual exclusivity
GAS6	13q34	1 (0.19%)	4 (0.91%)	-2.23	0.14	0.685	Mutual exclusivity
MIER1	1p31.3	1 (0.19%)	4 (0.91%)	-2.23	0.14	0.685	Mutual exclusivity
TFAP2A	6p24	1 (0.19%)	4 (0.91%)	-2.23	0.14	0.685	Mutual exclusivity
TFAP4	16p13	1 (0.19%)	4 (0.91%)	-2.23	0.14	0.685	Mutual exclusivity
HDAC1	1p34	1 (0.19%)	4 (0.91%)	-2.23	0.14	0.685	Mutual exclusivity
C7ORF55-LUC7L2	7q	1 (0.19%)	4 (0.91%)	-2.23	0.14	0.685	Mutual exclusivity
GRIN2D	19q13.33	1 (0.19%)	4 (0.91%)	-2.23	0.14	0.685	Mutual exclusivity
CELF2	10p13	1 (0.19%)	4 (0.91%)	-2.23	0.14	0.685	Mutual exclusivity
HPS1	10q23.1-q23.3	1 (0.19%)	4 (0.91%)	-2.23	0.14	0.685	Mutual exclusivity
NCOA2	8q13.3	1 (0.19%)	4 (0.91%)	-2.23	0.14	0.685	Mutual exclusivity
GBP5	1p22.2	1 (0.19%)	4 (0.91%)	-2.23	0.14	0.685	Mutual exclusivity
PRR21	2q37.3	1 (0.19%)	4 (0.91%)	-2.23	0.14	0.685	Mutual exclusivity
ATG4A	Xq22.3	1 (0.19%)	4 (0.91%)	-2.23	0.14	0.685	Mutual exclusivity
MICALCL	11p15.3	1 (0.19%)	4 (0.91%)	-2.23	0.14	0.685	Mutual exclusivity
TYR	11q14.3	1 (0.19%)	4 (0.91%)	-2.23	0.14	0.685	Mutual exclusivity
SNX13	7p21.1	1 (0.19%)	4 (0.91%)	-2.23	0.14	0.685	Mutual exclusivity
FAM234A	16p13.3	1 (0.19%)	4 (0.91%)	-2.23	0.14	0.685	Mutual exclusivity
ILF2	1q21.3	1 (0.19%)	4 (0.91%)	-2.23	0.14	0.685	Mutual exclusivity
MTCL1	18p11.22	1 (0.19%)	4 (0.91%)	-2.23	0.14	0.685	Mutual exclusivity
EXOC7	17q25.1	1 (0.19%)	4 (0.91%)	-2.23	0.14	0.685	Mutual exclusivity
PCLO	7q21.11	19 (3.66%)	10 (2.27%)	0.69	0.143	0.685	Co-occurrence
VPS13D	1p36.22	7 (1.35%)	11 (2.49%)	-0.89	0.143	0.685	Mutual exclusivity
PKHD1L1	8q23	16 (3.08%)	8 (1.81%)	0.77	0.147	0.685	Co-occurrence
HECTD4	12q24.13	16 (3.08%)	8 (1.81%)	0.77	0.147	0.685	Co-occurrence
MUC2	11p15.5	10 (1.93%)	4 (0.91%)	1.09	0.148	0.685	Co-occurrence
BRCA2	13q12.3	10 (1.93%)	4 (0.91%)	1.09	0.148	0.685	Co-occurrence
MYO9A	15q22-q23	10 (1.93%)	4 (0.91%)	1.09	0.148	0.685	Co-occurrence
AKAP6	14q12	10 (1.93%)	4 (0.91%)	1.09	0.148	0.685	Co-occurrence
CHD3	17p13.1	10 (1.93%)	4 (0.91%)	1.09	0.148	0.685	Co-occurrence
CHD9	16q12.2	10 (1.93%)	4 (0.91%)	1.09	0.148	0.685	Co-occurrence
FAM208B	10p15.1	10 (1.93%)	4 (0.91%)	1.09	0.148	0.685	Co-occurrence
WDFY4	10q11.23	10 (1.93%)	4 (0.91%)	1.09	0.148	0.685	Co-occurrence
NALCN	13q32.3	10 (1.93%)	4 (0.91%)	1.09	0.148	0.685	Co-occurrence
SVIL	10p11.2	10 (1.93%)	4 (0.91%)	1.09	0.148	0.685	Co-occurrence
SUPT6H	17q11.2	10 (1.93%)	4 (0.91%)	1.09	0.148	0.685	Co-occurrence
PRRC2B	9q34.13	10 (1.93%)	4 (0.91%)	1.09	0.148	0.685	Co-occurrence
ANK3	10q21	13 (2.50%)	6 (1.36%)	0.88	0.15	0.685	Co-occurrence
TEX15	8p12	13 (2.50%)	6 (1.36%)	0.88	0.15	0.685	Co-occurrence
SPHKAP	2q36	13 (2.50%)	6 (1.36%)	0.88	0.15	0.685	Co-occurrence
TCHH	1q21.3	13 (2.50%)	6 (1.36%)	0.88	0.15	0.685	Co-occurrence
CHD6	20q12	13 (2.50%)	6 (1.36%)	0.88	0.15	0.685	Co-occurrence
CMYA5	5q14.1	9 (1.73%)	13 (2.95%)	-0.77	0.15	0.685	Mutual exclusivity
SCEL	13q22	5 (0.96%)	1 (0.23%)	2.09	0.151	0.685	Co-occurrence
ARHGAP24	4q22.1	5 (0.96%)	1 (0.23%)	2.09	0.151	0.685	Co-occurrence
ZNF534	19q13.41	5 (0.96%)	1 (0.23%)	2.09	0.151	0.685	Co-occurrence
ACVR1B	12q13	5 (0.96%)	1 (0.23%)	2.09	0.151	0.685	Co-occurrence
MSH5	6p21.3	5 (0.96%)	1 (0.23%)	2.09	0.151	0.685	Co-occurrence
TSSK1B	5q22.2	5 (0.96%)	1 (0.23%)	2.09	0.151	0.685	Co-occurrence
PHACTR1	6p24.1	5 (0.96%)	1 (0.23%)	2.09	0.151	0.685	Co-occurrence
MTMR3	22q12.2	5 (0.96%)	1 (0.23%)	2.09	0.151	0.685	Co-occurrence
ZBED4	22q13.33	5 (0.96%)	1 (0.23%)	2.09	0.151	0.685	Co-occurrence
OR5AK2	11q12.1	5 (0.96%)	1 (0.23%)	2.09	0.151	0.685	Co-occurrence
PROM1	4p15.32	5 (0.96%)	1 (0.23%)	2.09	0.151	0.685	Co-occurrence
OR5T1	11q12.1	5 (0.96%)	1 (0.23%)	2.09	0.151	0.685	Co-occurrence
PCED1B	12q13.11	5 (0.96%)	1 (0.23%)	2.09	0.151	0.685	Co-occurrence
PIAS2	18q21.1	5 (0.96%)	1 (0.23%)	2.09	0.151	0.685	Co-occurrence
C15ORF39	15q24.2	5 (0.96%)	1 (0.23%)	2.09	0.151	0.685	Co-occurrence
AMPD3	11p15	5 (0.96%)	1 (0.23%)	2.09	0.151	0.685	Co-occurrence
ZFR	5p13.3	5 (0.96%)	1 (0.23%)	2.09	0.151	0.685	Co-occurrence
PLOD3	7q22	5 (0.96%)	1 (0.23%)	2.09	0.151	0.685	Co-occurrence
CCDC39	3q26.33	5 (0.96%)	1 (0.23%)	2.09	0.151	0.685	Co-occurrence
ZNF560	19p13.2	5 (0.96%)	1 (0.23%)	2.09	0.151	0.685	Co-occurrence
PUM3	9p24.2	5 (0.96%)	1 (0.23%)	2.09	0.151	0.685	Co-occurrence
AOX1	2q33	5 (0.96%)	1 (0.23%)	2.09	0.151	0.685	Co-occurrence
HGS	17q25	5 (0.96%)	1 (0.23%)	2.09	0.151	0.685	Co-occurrence
MEIS2	15q14	5 (0.96%)	1 (0.23%)	2.09	0.151	0.685	Co-occurrence
TRPC7	5q31.1	5 (0.96%)	1 (0.23%)	2.09	0.151	0.685	Co-occurrence
CSRP2BP	20p11.23	5 (0.96%)	1 (0.23%)	2.09	0.151	0.685	Co-occurrence
NHSL1	6q23.3	5 (0.96%)	1 (0.23%)	2.09	0.151	0.685	Co-occurrence
ABCB6	2q36	5 (0.96%)	1 (0.23%)	2.09	0.151	0.685	Co-occurrence
ITGA8	10p13	5 (0.96%)	1 (0.23%)	2.09	0.151	0.685	Co-occurrence
MAML3	4q28	5 (0.96%)	1 (0.23%)	2.09	0.151	0.685	Co-occurrence
NRAP	10q24-q26	5 (0.96%)	1 (0.23%)	2.09	0.151	0.685	Co-occurrence
NTRK3	15q25	5 (0.96%)	1 (0.23%)	2.09	0.151	0.685	Co-occurrence
PLXNC1	12q23.3	5 (0.96%)	1 (0.23%)	2.09	0.151	0.685	Co-occurrence
PPP4R3A	14q32.12	5 (0.96%)	1 (0.23%)	2.09	0.151	0.685	Co-occurrence
OVGP1	1p13	5 (0.96%)	1 (0.23%)	2.09	0.151	0.685	Co-occurrence
TSHZ1	18q22.3	5 (0.96%)	1 (0.23%)	2.09	0.151	0.685	Co-occurrence
ATF7IP	12p13.1	5 (0.96%)	1 (0.23%)	2.09	0.151	0.685	Co-occurrence
MPHOSPH9	12q24.31	5 (0.96%)	1 (0.23%)	2.09	0.151	0.685	Co-occurrence
FNDC4	2p23.3	5 (0.96%)	1 (0.23%)	2.09	0.151	0.685	Co-occurrence
DLGAP1	18p11.31	5 (0.96%)	1 (0.23%)	2.09	0.151	0.685	Co-occurrence
BMPR1B	4q22-q24	5 (0.96%)	1 (0.23%)	2.09	0.151	0.685	Co-occurrence
USO1	4q21.1	5 (0.96%)	1 (0.23%)	2.09	0.151	0.685	Co-occurrence
GLT8D1	3p21.1	5 (0.96%)	1 (0.23%)	2.09	0.151	0.685	Co-occurrence
KDM3A	2p11.2	5 (0.96%)	1 (0.23%)	2.09	0.151	0.685	Co-occurrence
PARP8	5q11.1	5 (0.96%)	1 (0.23%)	2.09	0.151	0.685	Co-occurrence
RASAL3	19p13.12	5 (0.96%)	1 (0.23%)	2.09	0.151	0.685	Co-occurrence
MYO5C	15q21	5 (0.96%)	1 (0.23%)	2.09	0.151	0.685	Co-occurrence
CCDC150	2q33.1	5 (0.96%)	1 (0.23%)	2.09	0.151	0.685	Co-occurrence
POU4F2	4q31.2	5 (0.96%)	1 (0.23%)	2.09	0.151	0.685	Co-occurrence
BBS10	12q21.2	5 (0.96%)	1 (0.23%)	2.09	0.151	0.685	Co-occurrence
USP25	21q11.2	5 (0.96%)	1 (0.23%)	2.09	0.151	0.685	Co-occurrence
PCDHGA4	5q31	5 (0.96%)	1 (0.23%)	2.09	0.151	0.685	Co-occurrence
CCIN	9p13.3	5 (0.96%)	1 (0.23%)	2.09	0.151	0.685	Co-occurrence
PCDHAC2	5q31	5 (0.96%)	1 (0.23%)	2.09	0.151	0.685	Co-occurrence
CCDC82	11q21	5 (0.96%)	1 (0.23%)	2.09	0.151	0.685	Co-occurrence
CADM2	3p12.1	5 (0.96%)	1 (0.23%)	2.09	0.151	0.685	Co-occurrence
SLFN12L	17q12	5 (0.96%)	1 (0.23%)	2.09	0.151	0.685	Co-occurrence
NDUFS2	1q23	5 (0.96%)	1 (0.23%)	2.09	0.151	0.685	Co-occurrence
TTC21B	2q24.3	5 (0.96%)	1 (0.23%)	2.09	0.151	0.685	Co-occurrence
TLE6	19p13.3	5 (0.96%)	1 (0.23%)	2.09	0.151	0.685	Co-occurrence
ARHGAP28	18p11.31	5 (0.96%)	1 (0.23%)	2.09	0.151	0.685	Co-occurrence
PRKCQ	10p15	5 (0.96%)	1 (0.23%)	2.09	0.151	0.685	Co-occurrence
AGAP1	2q37	5 (0.96%)	1 (0.23%)	2.09	0.151	0.685	Co-occurrence
ZNF551	19q13.43	5 (0.96%)	1 (0.23%)	2.09	0.151	0.685	Co-occurrence
CCNT1	12q13.11	5 (0.96%)	1 (0.23%)	2.09	0.151	0.685	Co-occurrence
HIF3A	19q13.32	5 (0.96%)	1 (0.23%)	2.09	0.151	0.685	Co-occurrence
MOV10L1	22q13.33	5 (0.96%)	1 (0.23%)	2.09	0.151	0.685	Co-occurrence
PER1	17p13.1	5 (0.96%)	1 (0.23%)	2.09	0.151	0.685	Co-occurrence
PFKP	10p15.3-p15.2	5 (0.96%)	1 (0.23%)	2.09	0.151	0.685	Co-occurrence
AMER3	2q21.1	5 (0.96%)	1 (0.23%)	2.09	0.151	0.685	Co-occurrence
VPS4B	18q21.33	5 (0.96%)	1 (0.23%)	2.09	0.151	0.685	Co-occurrence
CHD1	5q15-q21	5 (0.96%)	1 (0.23%)	2.09	0.151	0.685	Co-occurrence
ZNF546	19q13.2	5 (0.96%)	1 (0.23%)	2.09	0.151	0.685	Co-occurrence
FYCO1	3p21.31	5 (0.96%)	1 (0.23%)	2.09	0.151	0.685	Co-occurrence
CPEB1	15q25.2	5 (0.96%)	1 (0.23%)	2.09	0.151	0.685	Co-occurrence
PREPL	2p21	5 (0.96%)	1 (0.23%)	2.09	0.151	0.685	Co-occurrence
PLA2G15	16q22.1	5 (0.96%)	1 (0.23%)	2.09	0.151	0.685	Co-occurrence
PLA2G4A	1q25	5 (0.96%)	1 (0.23%)	2.09	0.151	0.685	Co-occurrence
COL1A1	17q21.33	5 (0.96%)	1 (0.23%)	2.09	0.151	0.685	Co-occurrence
PLCB2	15q15	5 (0.96%)	1 (0.23%)	2.09	0.151	0.685	Co-occurrence
CLCA1	1p22.3	5 (0.96%)	1 (0.23%)	2.09	0.151	0.685	Co-occurrence
CLK2	1q21	5 (0.96%)	1 (0.23%)	2.09	0.151	0.685	Co-occurrence
CNGB3	8q21.3	5 (0.96%)	1 (0.23%)	2.09	0.151	0.685	Co-occurrence
LRRN3	7q31.1	5 (0.96%)	1 (0.23%)	2.09	0.151	0.685	Co-occurrence
COL16A1	1p35-p34	5 (0.96%)	1 (0.23%)	2.09	0.151	0.685	Co-occurrence
ZNF816	19q13.41	5 (0.96%)	1 (0.23%)	2.09	0.151	0.685	Co-occurrence
RARB	3p24.2	5 (0.96%)	1 (0.23%)	2.09	0.151	0.685	Co-occurrence
OR2J1	6p22.1	5 (0.96%)	1 (0.23%)	2.09	0.151	0.685	Co-occurrence
RPGR	Xp21.1	5 (0.96%)	1 (0.23%)	2.09	0.151	0.685	Co-occurrence
SEL1L2	20p12.1	5 (0.96%)	1 (0.23%)	2.09	0.151	0.685	Co-occurrence
ROCK1	18q11.1	5 (0.96%)	1 (0.23%)	2.09	0.151	0.685	Co-occurrence
FAM179A	2p23.2	5 (0.96%)	1 (0.23%)	2.09	0.151	0.685	Co-occurrence
DHX8	17q21.31	5 (0.96%)	1 (0.23%)	2.09	0.151	0.685	Co-occurrence
PSMC4	19q13.11-q13.13	5 (0.96%)	1 (0.23%)	2.09	0.151	0.685	Co-occurrence
ALOXE3	17p13.1	5 (0.96%)	1 (0.23%)	2.09	0.151	0.685	Co-occurrence
ERICH6B	13q14.13	5 (0.96%)	1 (0.23%)	2.09	0.151	0.685	Co-occurrence
TTC38	22q13	5 (0.96%)	1 (0.23%)	2.09	0.151	0.685	Co-occurrence
EFHC2	Xp11.3	5 (0.96%)	1 (0.23%)	2.09	0.151	0.685	Co-occurrence
DNA2	10q21.3-q22.1	5 (0.96%)	1 (0.23%)	2.09	0.151	0.685	Co-occurrence
BANK1	4q24	5 (0.96%)	1 (0.23%)	2.09	0.151	0.685	Co-occurrence
XRRA1	11q13.4	5 (0.96%)	1 (0.23%)	2.09	0.151	0.685	Co-occurrence
ACSF2	17q21.33	5 (0.96%)	1 (0.23%)	2.09	0.151	0.685	Co-occurrence
RAB11FIP1	8p11.22	5 (0.96%)	1 (0.23%)	2.09	0.151	0.685	Co-occurrence
PTPRN2	7q36	5 (0.96%)	1 (0.23%)	2.09	0.151	0.685	Co-occurrence
SEC24A	5q31.1	5 (0.96%)	1 (0.23%)	2.09	0.151	0.685	Co-occurrence
IQGAP2	5q13.3	5 (0.96%)	1 (0.23%)	2.09	0.151	0.685	Co-occurrence
CTC1	17p13.1	5 (0.96%)	1 (0.23%)	2.09	0.151	0.685	Co-occurrence
CWH43	4p11	5 (0.96%)	1 (0.23%)	2.09	0.151	0.685	Co-occurrence
ARPP21	3p22.3	5 (0.96%)	1 (0.23%)	2.09	0.151	0.685	Co-occurrence
SOS2	14q21	5 (0.96%)	1 (0.23%)	2.09	0.151	0.685	Co-occurrence
SLC26A5	7q22.1	5 (0.96%)	1 (0.23%)	2.09	0.151	0.685	Co-occurrence
HAUS6	9p22.1	5 (0.96%)	1 (0.23%)	2.09	0.151	0.685	Co-occurrence
USP12	13q12.13	5 (0.96%)	1 (0.23%)	2.09	0.151	0.685	Co-occurrence
SELL	1q24.2	5 (0.96%)	1 (0.23%)	2.09	0.151	0.685	Co-occurrence
FGG	4q28	5 (0.96%)	1 (0.23%)	2.09	0.151	0.685	Co-occurrence
TUBGCP4	15q15	5 (0.96%)	1 (0.23%)	2.09	0.151	0.685	Co-occurrence
ACOXL	2q13	5 (0.96%)	1 (0.23%)	2.09	0.151	0.685	Co-occurrence
SCN4A	17q23.3	5 (0.96%)	1 (0.23%)	2.09	0.151	0.685	Co-occurrence
EXTL3	8p21	5 (0.96%)	1 (0.23%)	2.09	0.151	0.685	Co-occurrence
RPS6KA6	Xq21	5 (0.96%)	1 (0.23%)	2.09	0.151	0.685	Co-occurrence
ZNF330	4q31.21	5 (0.96%)	1 (0.23%)	2.09	0.151	0.685	Co-occurrence
TMEM57	1p36.11|1p36.11	5 (0.96%)	1 (0.23%)	2.09	0.151	0.685	Co-occurrence
RPS6KA3	Xp22.2-p22.1	5 (0.96%)	1 (0.23%)	2.09	0.151	0.685	Co-occurrence
ZC3H12C	11q22.3	5 (0.96%)	1 (0.23%)	2.09	0.151	0.685	Co-occurrence
RREB1	6p25	5 (0.96%)	1 (0.23%)	2.09	0.151	0.685	Co-occurrence
TGFBI	5q31	5 (0.96%)	1 (0.23%)	2.09	0.151	0.685	Co-occurrence
GLG1	16q22.3	5 (0.96%)	1 (0.23%)	2.09	0.151	0.685	Co-occurrence
VAV3	1p13.3	5 (0.96%)	1 (0.23%)	2.09	0.151	0.685	Co-occurrence
SYNCRIP	6q14-q15	5 (0.96%)	1 (0.23%)	2.09	0.151	0.685	Co-occurrence
TLR3	4q35	5 (0.96%)	1 (0.23%)	2.09	0.151	0.685	Co-occurrence
CD300LG	17q21.31	5 (0.96%)	1 (0.23%)	2.09	0.151	0.685	Co-occurrence
NRDE2	14q32.11	5 (0.96%)	1 (0.23%)	2.09	0.151	0.685	Co-occurrence
NCOA5	20q13.12	5 (0.96%)	1 (0.23%)	2.09	0.151	0.685	Co-occurrence
GDF9	5q31.1	5 (0.96%)	1 (0.23%)	2.09	0.151	0.685	Co-occurrence
COPG1	3q21.3	5 (0.96%)	1 (0.23%)	2.09	0.151	0.685	Co-occurrence
TCOF1	5q32	5 (0.96%)	1 (0.23%)	2.09	0.151	0.685	Co-occurrence
FAM129C	19p13.11	5 (0.96%)	1 (0.23%)	2.09	0.151	0.685	Co-occurrence
TCP11	6p21.31	5 (0.96%)	1 (0.23%)	2.09	0.151	0.685	Co-occurrence
GUCY1A2	11q21-q22	5 (0.96%)	1 (0.23%)	2.09	0.151	0.685	Co-occurrence
KIAA1614	1q25.3	5 (0.96%)	1 (0.23%)	2.09	0.151	0.685	Co-occurrence
TDRD5	1q25.2	5 (0.96%)	1 (0.23%)	2.09	0.151	0.685	Co-occurrence
SPRY1	4q28.1	5 (0.96%)	1 (0.23%)	2.09	0.151	0.685	Co-occurrence
R3HDM2	12q13.3	5 (0.96%)	1 (0.23%)	2.09	0.151	0.685	Co-occurrence
TPRX1	19q13.33	5 (0.96%)	1 (0.23%)	2.09	0.151	0.685	Co-occurrence
NLGN1	3q26.31	5 (0.96%)	1 (0.23%)	2.09	0.151	0.685	Co-occurrence
NRG3	10q23.1	5 (0.96%)	1 (0.23%)	2.09	0.151	0.685	Co-occurrence
MYPN	10q21.3	5 (0.96%)	1 (0.23%)	2.09	0.151	0.685	Co-occurrence
CCDC146	7q11.23	5 (0.96%)	1 (0.23%)	2.09	0.151	0.685	Co-occurrence
LRRN1	3p26.2	5 (0.96%)	1 (0.23%)	2.09	0.151	0.685	Co-occurrence
ELL2	5q15	5 (0.96%)	1 (0.23%)	2.09	0.151	0.685	Co-occurrence
TBC1D9B	5q35.3	5 (0.96%)	1 (0.23%)	2.09	0.151	0.685	Co-occurrence
IGSF9	1q22-q23	5 (0.96%)	1 (0.23%)	2.09	0.151	0.685	Co-occurrence
CNDP1	18q22.3	5 (0.96%)	1 (0.23%)	2.09	0.151	0.685	Co-occurrence
CARD6	5p13.1	5 (0.96%)	1 (0.23%)	2.09	0.151	0.685	Co-occurrence
HIP1	7q11.23	5 (0.96%)	1 (0.23%)	2.09	0.151	0.685	Co-occurrence
SARM1	17q11	5 (0.96%)	1 (0.23%)	2.09	0.151	0.685	Co-occurrence
LRCH3	3q29	5 (0.96%)	1 (0.23%)	2.09	0.151	0.685	Co-occurrence
OR11L1	1q44	5 (0.96%)	1 (0.23%)	2.09	0.151	0.685	Co-occurrence
PALM2-AKAP2	9q31.3	5 (0.96%)	1 (0.23%)	2.09	0.151	0.685	Co-occurrence
CLASP2	3p22.3	5 (0.96%)	1 (0.23%)	2.09	0.151	0.685	Co-occurrence
ATG2A	11q13.1	5 (0.96%)	1 (0.23%)	2.09	0.151	0.685	Co-occurrence
USP4	3p21.3	5 (0.96%)	1 (0.23%)	2.09	0.151	0.685	Co-occurrence
KIR3DL2	19q13.4	5 (0.96%)	1 (0.23%)	2.09	0.151	0.685	Co-occurrence
XPO5	6p21.1	5 (0.96%)	1 (0.23%)	2.09	0.151	0.685	Co-occurrence
KIF2A	5q12-q13	5 (0.96%)	1 (0.23%)	2.09	0.151	0.685	Co-occurrence
CIC	19q13.2	5 (0.96%)	1 (0.23%)	2.09	0.151	0.685	Co-occurrence
UBA7	3p21	5 (0.96%)	1 (0.23%)	2.09	0.151	0.685	Co-occurrence
PIWIL3	22q11.23	5 (0.96%)	1 (0.23%)	2.09	0.151	0.685	Co-occurrence
MIB1	18q11.2	5 (0.96%)	1 (0.23%)	2.09	0.151	0.685	Co-occurrence
CGN	1q21	5 (0.96%)	1 (0.23%)	2.09	0.151	0.685	Co-occurrence
SLC24A3	20p13	5 (0.96%)	1 (0.23%)	2.09	0.151	0.685	Co-occurrence
ITGB6	2q24.2	5 (0.96%)	1 (0.23%)	2.09	0.151	0.685	Co-occurrence
HGSNAT	8p11.1	5 (0.96%)	1 (0.23%)	2.09	0.151	0.685	Co-occurrence
TPTE	21p11	5 (0.96%)	1 (0.23%)	2.09	0.151	0.685	Co-occurrence
FNBP4	11p11.2	5 (0.96%)	1 (0.23%)	2.09	0.151	0.685	Co-occurrence
FXR1	3q28	5 (0.96%)	1 (0.23%)	2.09	0.151	0.685	Co-occurrence
LYN	8q13	5 (0.96%)	1 (0.23%)	2.09	0.151	0.685	Co-occurrence
LY9	1q23.3	5 (0.96%)	1 (0.23%)	2.09	0.151	0.685	Co-occurrence
MCF2L	13q34	5 (0.96%)	1 (0.23%)	2.09	0.151	0.685	Co-occurrence
LAMC2	1q25-q31	5 (0.96%)	1 (0.23%)	2.09	0.151	0.685	Co-occurrence
KIAA0556	16p12.1	5 (0.96%)	1 (0.23%)	2.09	0.151	0.685	Co-occurrence
DNAJC9	10q22.2	5 (0.96%)	1 (0.23%)	2.09	0.151	0.685	Co-occurrence
RNF113A	Xq24	5 (0.96%)	1 (0.23%)	2.09	0.151	0.685	Co-occurrence
NEURL4	17p13	5 (0.96%)	1 (0.23%)	2.09	0.151	0.685	Co-occurrence
MB21D2	3q29	3 (0.58%)	0 (0.00%)	>10	0.158	0.685	Co-occurrence
EML3	11q12.3	3 (0.58%)	0 (0.00%)	>10	0.158	0.685	Co-occurrence
PLD4	14q32.33	3 (0.58%)	0 (0.00%)	>10	0.158	0.685	Co-occurrence
GK5	3q23	3 (0.58%)	0 (0.00%)	>10	0.158	0.685	Co-occurrence
SLC35G5	8p23.1	3 (0.58%)	0 (0.00%)	>10	0.158	0.685	Co-occurrence
NAPA	19q13.33	3 (0.58%)	0 (0.00%)	>10	0.158	0.685	Co-occurrence
ACHE	7q22	3 (0.58%)	0 (0.00%)	>10	0.158	0.685	Co-occurrence
ZUFSP	6q22.1	3 (0.58%)	0 (0.00%)	>10	0.158	0.685	Co-occurrence
IQCF1	3p21.2	3 (0.58%)	0 (0.00%)	>10	0.158	0.685	Co-occurrence
ACP5	19p13.2	3 (0.58%)	0 (0.00%)	>10	0.158	0.685	Co-occurrence
ACTA2	10q23.3	3 (0.58%)	0 (0.00%)	>10	0.158	0.685	Co-occurrence
IGLL5	22q11.22	3 (0.58%)	0 (0.00%)	>10	0.158	0.685	Co-occurrence
MRC1	10p12.33	3 (0.58%)	0 (0.00%)	>10	0.158	0.685	Co-occurrence
NIM1K	5p12	3 (0.58%)	0 (0.00%)	>10	0.158	0.685	Co-occurrence
RSRC2	12q24.31	3 (0.58%)	0 (0.00%)	>10	0.158	0.685	Co-occurrence
SREK1	5q12.3	3 (0.58%)	0 (0.00%)	>10	0.158	0.685	Co-occurrence
TRMT10A	4q23	3 (0.58%)	0 (0.00%)	>10	0.158	0.685	Co-occurrence
POTEG	14q11.2	3 (0.58%)	0 (0.00%)	>10	0.158	0.685	Co-occurrence
CTPS2	Xp22	3 (0.58%)	0 (0.00%)	>10	0.158	0.685	Co-occurrence
CCDC112	5q22.3	3 (0.58%)	0 (0.00%)	>10	0.158	0.685	Co-occurrence
KATNAL2	18q21.1	3 (0.58%)	0 (0.00%)	>10	0.158	0.685	Co-occurrence
SNX3	6q21	3 (0.58%)	0 (0.00%)	>10	0.158	0.685	Co-occurrence
CTSF	11q13	3 (0.58%)	0 (0.00%)	>10	0.158	0.685	Co-occurrence
PATL2	15q21.1	3 (0.58%)	0 (0.00%)	>10	0.158	0.685	Co-occurrence
C16ORF78	16q12.1	3 (0.58%)	0 (0.00%)	>10	0.158	0.685	Co-occurrence
SPANXN2	Xq27.3	3 (0.58%)	0 (0.00%)	>10	0.158	0.685	Co-occurrence
RNF145	5q33.3	3 (0.58%)	0 (0.00%)	>10	0.158	0.685	Co-occurrence
ACSM2A	16p12.3	3 (0.58%)	0 (0.00%)	>10	0.158	0.685	Co-occurrence
TRAF3IP1	2q37.3	3 (0.58%)	0 (0.00%)	>10	0.158	0.685	Co-occurrence
SLC38A5	Xp11.23	3 (0.58%)	0 (0.00%)	>10	0.158	0.685	Co-occurrence
SCLY	2q37.3	3 (0.58%)	0 (0.00%)	>10	0.158	0.685	Co-occurrence
EPC2	2q23.1	3 (0.58%)	0 (0.00%)	>10	0.158	0.685	Co-occurrence
TMEM169	2q35	3 (0.58%)	0 (0.00%)	>10	0.158	0.685	Co-occurrence
WSB1	17q11.1	3 (0.58%)	0 (0.00%)	>10	0.158	0.685	Co-occurrence
WHAMM	15q25.2	3 (0.58%)	0 (0.00%)	>10	0.158	0.685	Co-occurrence
ADORA2A	22q11.23	3 (0.58%)	0 (0.00%)	>10	0.158	0.685	Co-occurrence
ZBTB20	3q13.2	3 (0.58%)	0 (0.00%)	>10	0.158	0.685	Co-occurrence
KRTAP3-2	17q21.2	3 (0.58%)	0 (0.00%)	>10	0.158	0.685	Co-occurrence
ZFP69B	1p34.2	3 (0.58%)	0 (0.00%)	>10	0.158	0.685	Co-occurrence
TELO2	16p13.3	3 (0.58%)	0 (0.00%)	>10	0.158	0.685	Co-occurrence
FSD1L	9q31	3 (0.58%)	0 (0.00%)	>10	0.158	0.685	Co-occurrence
EHD3	2p21	3 (0.58%)	0 (0.00%)	>10	0.158	0.685	Co-occurrence
FIG4	6q21	3 (0.58%)	0 (0.00%)	>10	0.158	0.685	Co-occurrence
TIGIT	3q13.31	3 (0.58%)	0 (0.00%)	>10	0.158	0.685	Co-occurrence
CLECL1	12p13.31	3 (0.58%)	0 (0.00%)	>10	0.158	0.685	Co-occurrence
RABGAP1L	1q24	3 (0.58%)	0 (0.00%)	>10	0.158	0.685	Co-occurrence
ZBTB9	6p21.32	3 (0.58%)	0 (0.00%)	>10	0.158	0.685	Co-occurrence
CD84	1q24	3 (0.58%)	0 (0.00%)	>10	0.158	0.685	Co-occurrence
SLC35E2	1p36.33	3 (0.58%)	0 (0.00%)	>10	0.158	0.685	Co-occurrence
IGKV3-7	2p12	3 (0.58%)	0 (0.00%)	>10	0.158	0.685	Co-occurrence
AP5Z1	7p22.2	3 (0.58%)	0 (0.00%)	>10	0.158	0.685	Co-occurrence
OR5W2	11q11	3 (0.58%)	0 (0.00%)	>10	0.158	0.685	Co-occurrence
KCNK16	6p21.2-p21.1	3 (0.58%)	0 (0.00%)	>10	0.158	0.685	Co-occurrence
LEMD2	6p21.31	3 (0.58%)	0 (0.00%)	>10	0.158	0.685	Co-occurrence
TRIM37	17q23.2	3 (0.58%)	0 (0.00%)	>10	0.158	0.685	Co-occurrence
SLC25A39	17q12	3 (0.58%)	0 (0.00%)	>10	0.158	0.685	Co-occurrence
SDSL	12q24.13	3 (0.58%)	0 (0.00%)	>10	0.158	0.685	Co-occurrence
OR4S1	11p11.2	3 (0.58%)	0 (0.00%)	>10	0.158	0.685	Co-occurrence
OR1M1	19p13.2	3 (0.58%)	0 (0.00%)	>10	0.158	0.685	Co-occurrence
NLRP14	11p15.4	3 (0.58%)	0 (0.00%)	>10	0.158	0.685	Co-occurrence
OR10G2	14q11.2	3 (0.58%)	0 (0.00%)	>10	0.158	0.685	Co-occurrence
DOK2	8p21.3	3 (0.58%)	0 (0.00%)	>10	0.158	0.685	Co-occurrence
OR10H2	19p13.1	3 (0.58%)	0 (0.00%)	>10	0.158	0.685	Co-occurrence
ALDOB	9q21.3-q22.2	3 (0.58%)	0 (0.00%)	>10	0.158	0.685	Co-occurrence
TTC39C	18q11.2	3 (0.58%)	0 (0.00%)	>10	0.158	0.685	Co-occurrence
AEBP2	12p12.3	3 (0.58%)	0 (0.00%)	>10	0.158	0.685	Co-occurrence
HAP1	17q21.2-q21.3	3 (0.58%)	0 (0.00%)	>10	0.158	0.685	Co-occurrence
HMCES	3q21.3	3 (0.58%)	0 (0.00%)	>10	0.158	0.685	Co-occurrence
PMEPA1	20q13.31-q13.33	3 (0.58%)	0 (0.00%)	>10	0.158	0.685	Co-occurrence
PIGM	1q23.2	3 (0.58%)	0 (0.00%)	>10	0.158	0.685	Co-occurrence
MAT2A	2p11.2	3 (0.58%)	0 (0.00%)	>10	0.158	0.685	Co-occurrence
TWISTNB	7p21.1	3 (0.58%)	0 (0.00%)	>10	0.158	0.685	Co-occurrence
CCS	11q13	3 (0.58%)	0 (0.00%)	>10	0.158	0.685	Co-occurrence
KHDC3L	6q13	3 (0.58%)	0 (0.00%)	>10	0.158	0.685	Co-occurrence
FCMR	1q32.1	3 (0.58%)	0 (0.00%)	>10	0.158	0.685	Co-occurrence
KCMF1	2p11.2	3 (0.58%)	0 (0.00%)	>10	0.158	0.685	Co-occurrence
XPR1	1q25.1	3 (0.58%)	0 (0.00%)	>10	0.158	0.685	Co-occurrence
RGS17	6q25.3	3 (0.58%)	0 (0.00%)	>10	0.158	0.685	Co-occurrence
PLSCR2	3q24	3 (0.58%)	0 (0.00%)	>10	0.158	0.685	Co-occurrence
OR5H2	3q12.1	3 (0.58%)	0 (0.00%)	>10	0.158	0.685	Co-occurrence
ALDH16A1	19q13.33	3 (0.58%)	0 (0.00%)	>10	0.158	0.685	Co-occurrence
FAAP24	19q13.11	3 (0.58%)	0 (0.00%)	>10	0.158	0.685	Co-occurrence
SLC25A4	4q35	3 (0.58%)	0 (0.00%)	>10	0.158	0.685	Co-occurrence
OR11G2	14q11.2	3 (0.58%)	0 (0.00%)	>10	0.158	0.685	Co-occurrence
CBFA2T2	20q11	3 (0.58%)	0 (0.00%)	>10	0.158	0.685	Co-occurrence
MECP2	Xq28	3 (0.58%)	0 (0.00%)	>10	0.158	0.685	Co-occurrence
PRPF4	9q31-q33	3 (0.58%)	0 (0.00%)	>10	0.158	0.685	Co-occurrence
ZNF335	20q13.12	3 (0.58%)	0 (0.00%)	>10	0.158	0.685	Co-occurrence
FUT11	10q22.2	3 (0.58%)	0 (0.00%)	>10	0.158	0.685	Co-occurrence
TRIM9	14q22.1	3 (0.58%)	0 (0.00%)	>10	0.158	0.685	Co-occurrence
MEIS1	2p14	3 (0.58%)	0 (0.00%)	>10	0.158	0.685	Co-occurrence
SH2B3	12q24	3 (0.58%)	0 (0.00%)	>10	0.158	0.685	Co-occurrence
NUSAP1	15q15.1	3 (0.58%)	0 (0.00%)	>10	0.158	0.685	Co-occurrence
MCM5	22q13.1	3 (0.58%)	0 (0.00%)	>10	0.158	0.685	Co-occurrence
RSBN1L	7q11.23	3 (0.58%)	0 (0.00%)	>10	0.158	0.685	Co-occurrence
ABI1	10p11.2	3 (0.58%)	0 (0.00%)	>10	0.158	0.685	Co-occurrence
MKKS	20p12	3 (0.58%)	0 (0.00%)	>10	0.158	0.685	Co-occurrence
ARSB	5q14.1	3 (0.58%)	0 (0.00%)	>10	0.158	0.685	Co-occurrence
TXLNB	6q24.1	3 (0.58%)	0 (0.00%)	>10	0.158	0.685	Co-occurrence
GOPC	6q21	3 (0.58%)	0 (0.00%)	>10	0.158	0.685	Co-occurrence
TAPT1	4p15.32	3 (0.58%)	0 (0.00%)	>10	0.158	0.685	Co-occurrence
MITF	3p14.2-p14.1	3 (0.58%)	0 (0.00%)	>10	0.158	0.685	Co-occurrence
MIPEP	13q12	3 (0.58%)	0 (0.00%)	>10	0.158	0.685	Co-occurrence
SPATA18	4q12	3 (0.58%)	0 (0.00%)	>10	0.158	0.685	Co-occurrence
ASNS	7q21.3	3 (0.58%)	0 (0.00%)	>10	0.158	0.685	Co-occurrence
SNX14	6q14.3	3 (0.58%)	0 (0.00%)	>10	0.158	0.685	Co-occurrence
MGAT5	2q21.3	3 (0.58%)	0 (0.00%)	>10	0.158	0.685	Co-occurrence
MGAT3	22q13.1	3 (0.58%)	0 (0.00%)	>10	0.158	0.685	Co-occurrence
KITLG	12q22	3 (0.58%)	0 (0.00%)	>10	0.158	0.685	Co-occurrence
SNUPN	15q24.2	3 (0.58%)	0 (0.00%)	>10	0.158	0.685	Co-occurrence
ARVCF	22q11.21	3 (0.58%)	0 (0.00%)	>10	0.158	0.685	Co-occurrence
AMZ2	17q24.2	3 (0.58%)	0 (0.00%)	>10	0.158	0.685	Co-occurrence
ATP12A	13q12.12|13q12.1-q12.3	3 (0.58%)	0 (0.00%)	>10	0.158	0.685	Co-occurrence
ATOH1	4q22	3 (0.58%)	0 (0.00%)	>10	0.158	0.685	Co-occurrence
EFEMP2	11q13.1	3 (0.58%)	0 (0.00%)	>10	0.158	0.685	Co-occurrence
DRAM1	12q23.2	3 (0.58%)	0 (0.00%)	>10	0.158	0.685	Co-occurrence
HIST1H2AL	6p22.1	3 (0.58%)	0 (0.00%)	>10	0.158	0.685	Co-occurrence
SLC2A13	12q12	3 (0.58%)	0 (0.00%)	>10	0.158	0.685	Co-occurrence
EOMES	3p24.1	3 (0.58%)	0 (0.00%)	>10	0.158	0.685	Co-occurrence
ATF1	12q13	3 (0.58%)	0 (0.00%)	>10	0.158	0.685	Co-occurrence
MMP11	22q11.23	3 (0.58%)	0 (0.00%)	>10	0.158	0.685	Co-occurrence
SYT12	11q13.2	3 (0.58%)	0 (0.00%)	>10	0.158	0.685	Co-occurrence
SPTLC3	20p12.1	3 (0.58%)	0 (0.00%)	>10	0.158	0.685	Co-occurrence
CENPL	1q25.1	3 (0.58%)	0 (0.00%)	>10	0.158	0.685	Co-occurrence
HIST1H2BG	6p22.2	3 (0.58%)	0 (0.00%)	>10	0.158	0.685	Co-occurrence
HIST1H4D	6p22.2	3 (0.58%)	0 (0.00%)	>10	0.158	0.685	Co-occurrence
PM20D2	6q15	3 (0.58%)	0 (0.00%)	>10	0.158	0.685	Co-occurrence
MAB21L3	1p13.1	3 (0.58%)	0 (0.00%)	>10	0.158	0.685	Co-occurrence
MAP3K10	19q13.2	3 (0.58%)	0 (0.00%)	>10	0.158	0.685	Co-occurrence
NDUFAF7	2p22.2	3 (0.58%)	0 (0.00%)	>10	0.158	0.685	Co-occurrence
CYP4F2	19p13.12	3 (0.58%)	0 (0.00%)	>10	0.158	0.685	Co-occurrence
OR10K2	1q23.1	3 (0.58%)	0 (0.00%)	>10	0.158	0.685	Co-occurrence
CDCA7L	7p15.3	3 (0.58%)	0 (0.00%)	>10	0.158	0.685	Co-occurrence
IL17RB	3p21.1	3 (0.58%)	0 (0.00%)	>10	0.158	0.685	Co-occurrence
TRIM36	5q22.3	3 (0.58%)	0 (0.00%)	>10	0.158	0.685	Co-occurrence
SORBS3	8p21.3	3 (0.58%)	0 (0.00%)	>10	0.158	0.685	Co-occurrence
2016-03-01	1q41	3 (0.58%)	0 (0.00%)	>10	0.158	0.685	Co-occurrence
KCNAB2	1p36.3	3 (0.58%)	0 (0.00%)	>10	0.158	0.685	Co-occurrence
AVPR2	Xq28	3 (0.58%)	0 (0.00%)	>10	0.158	0.685	Co-occurrence
B2M	15q21.1	3 (0.58%)	0 (0.00%)	>10	0.158	0.685	Co-occurrence
ABI2	2q33	3 (0.58%)	0 (0.00%)	>10	0.158	0.685	Co-occurrence
OR1J1	9q33.2	3 (0.58%)	0 (0.00%)	>10	0.158	0.685	Co-occurrence
CDKN2AIP	4q35.1	3 (0.58%)	0 (0.00%)	>10	0.158	0.685	Co-occurrence
REXO2	11q23.2	3 (0.58%)	0 (0.00%)	>10	0.158	0.685	Co-occurrence
ENOSF1	18p11.32	3 (0.58%)	0 (0.00%)	>10	0.158	0.685	Co-occurrence
TEAD2	19q13.3	3 (0.58%)	0 (0.00%)	>10	0.158	0.685	Co-occurrence
ENC1	5q13	3 (0.58%)	0 (0.00%)	>10	0.158	0.685	Co-occurrence
ENGASE	17q25.3	3 (0.58%)	0 (0.00%)	>10	0.158	0.685	Co-occurrence
PPM1D	17q23.2	3 (0.58%)	0 (0.00%)	>10	0.158	0.685	Co-occurrence
CFB	6p21.3	3 (0.58%)	0 (0.00%)	>10	0.158	0.685	Co-occurrence
POMP	13q12.3	3 (0.58%)	0 (0.00%)	>10	0.158	0.685	Co-occurrence
NPLOC4	17qter	3 (0.58%)	0 (0.00%)	>10	0.158	0.685	Co-occurrence
UBN1	16p13.3	3 (0.58%)	0 (0.00%)	>10	0.158	0.685	Co-occurrence
ACOT11	1p32.3	3 (0.58%)	0 (0.00%)	>10	0.158	0.685	Co-occurrence
OPRM1	6q24-q25	3 (0.58%)	0 (0.00%)	>10	0.158	0.685	Co-occurrence
TRIM48	11q11	3 (0.58%)	0 (0.00%)	>10	0.158	0.685	Co-occurrence
C1ORF116	1q32.1	3 (0.58%)	0 (0.00%)	>10	0.158	0.685	Co-occurrence
OGN	9q22	3 (0.58%)	0 (0.00%)	>10	0.158	0.685	Co-occurrence
G2E3	14q12	3 (0.58%)	0 (0.00%)	>10	0.158	0.685	Co-occurrence
FASTKD3	5p15.31	3 (0.58%)	0 (0.00%)	>10	0.158	0.685	Co-occurrence
FAM127B	Xq26.3	3 (0.58%)	0 (0.00%)	>10	0.158	0.685	Co-occurrence
LMBR1L	12q13.12	3 (0.58%)	0 (0.00%)	>10	0.158	0.685	Co-occurrence
RPA4	Xq21.33	3 (0.58%)	0 (0.00%)	>10	0.158	0.685	Co-occurrence
ASB5	4q34.2	3 (0.58%)	0 (0.00%)	>10	0.158	0.685	Co-occurrence
ZNF500	16p13.3	3 (0.58%)	0 (0.00%)	>10	0.158	0.685	Co-occurrence
PHACTR4	1p35.3	3 (0.58%)	0 (0.00%)	>10	0.158	0.685	Co-occurrence
ASB7	15q26.3	3 (0.58%)	0 (0.00%)	>10	0.158	0.685	Co-occurrence
EDEM2	20q11.22	3 (0.58%)	0 (0.00%)	>10	0.158	0.685	Co-occurrence
SERTAD3	19q13.2	3 (0.58%)	0 (0.00%)	>10	0.158	0.685	Co-occurrence
OR3A1	17p13.3	3 (0.58%)	0 (0.00%)	>10	0.158	0.685	Co-occurrence
PAH	12q22-q24.2	3 (0.58%)	0 (0.00%)	>10	0.158	0.685	Co-occurrence
SNX9	6q25.3	3 (0.58%)	0 (0.00%)	>10	0.158	0.685	Co-occurrence
NFYC	1p32	3 (0.58%)	0 (0.00%)	>10	0.158	0.685	Co-occurrence
SCARA3	8p21	3 (0.58%)	0 (0.00%)	>10	0.158	0.685	Co-occurrence
FBXL17	5q21.3	3 (0.58%)	0 (0.00%)	>10	0.158	0.685	Co-occurrence
NMBR	6q24.1	3 (0.58%)	0 (0.00%)	>10	0.158	0.685	Co-occurrence
ERMARD	6q27	3 (0.58%)	0 (0.00%)	>10	0.158	0.685	Co-occurrence
BLMH	17q11.2	3 (0.58%)	0 (0.00%)	>10	0.158	0.685	Co-occurrence
DLG5	10q23	3 (0.58%)	0 (0.00%)	>10	0.158	0.685	Co-occurrence
TBC1D29	17q11.2	3 (0.58%)	0 (0.00%)	>10	0.158	0.685	Co-occurrence
ETNPPL	4q25	3 (0.58%)	0 (0.00%)	>10	0.158	0.685	Co-occurrence
HMBOX1	8p21.1	3 (0.58%)	0 (0.00%)	>10	0.158	0.685	Co-occurrence
NOS3	7q36	3 (0.58%)	0 (0.00%)	>10	0.158	0.685	Co-occurrence
KLK13	19q13.33	3 (0.58%)	0 (0.00%)	>10	0.158	0.685	Co-occurrence
TUBA3D	2q21.1	3 (0.58%)	0 (0.00%)	>10	0.158	0.685	Co-occurrence
MPPED2	11p13	3 (0.58%)	0 (0.00%)	>10	0.158	0.685	Co-occurrence
C1ORF106	1q32.1	3 (0.58%)	0 (0.00%)	>10	0.158	0.685	Co-occurrence
GPRC6A	6q22.1	3 (0.58%)	0 (0.00%)	>10	0.158	0.685	Co-occurrence
CENPJ	13q12.12	3 (0.58%)	0 (0.00%)	>10	0.158	0.685	Co-occurrence
EAPP	14q13.1	3 (0.58%)	0 (0.00%)	>10	0.158	0.685	Co-occurrence
FMNL1	17q21	3 (0.58%)	0 (0.00%)	>10	0.158	0.685	Co-occurrence
NAA35	9q21.33	3 (0.58%)	0 (0.00%)	>10	0.158	0.685	Co-occurrence
TNFSF12-TNFSF13	17p13.1	3 (0.58%)	0 (0.00%)	>10	0.158	0.685	Co-occurrence
USP49	6p21	3 (0.58%)	0 (0.00%)	>10	0.158	0.685	Co-occurrence
VEPH1	3q24-q25	3 (0.58%)	0 (0.00%)	>10	0.158	0.685	Co-occurrence
TEX2	17q23.3	3 (0.58%)	0 (0.00%)	>10	0.158	0.685	Co-occurrence
RANBP17	5q34	3 (0.58%)	0 (0.00%)	>10	0.158	0.685	Co-occurrence
C8B	1p32.2	3 (0.58%)	0 (0.00%)	>10	0.158	0.685	Co-occurrence
ZNF395	8p21.1	3 (0.58%)	0 (0.00%)	>10	0.158	0.685	Co-occurrence
CANX	5q35	3 (0.58%)	0 (0.00%)	>10	0.158	0.685	Co-occurrence
STEAP2	7q21.13	3 (0.58%)	0 (0.00%)	>10	0.158	0.685	Co-occurrence
CMAS	12p12.1	3 (0.58%)	0 (0.00%)	>10	0.158	0.685	Co-occurrence
TCEAL2	Xq22.1-q22.3	3 (0.58%)	0 (0.00%)	>10	0.158	0.685	Co-occurrence
CCP110	16p12.3	3 (0.58%)	0 (0.00%)	>10	0.158	0.685	Co-occurrence
SSX2IP	1p22.3	3 (0.58%)	0 (0.00%)	>10	0.158	0.685	Co-occurrence
FAM58A	Xq28	3 (0.58%)	0 (0.00%)	>10	0.158	0.685	Co-occurrence
CAMK2A	5q32	3 (0.58%)	0 (0.00%)	>10	0.158	0.685	Co-occurrence
COX7B2	4p12	3 (0.58%)	0 (0.00%)	>10	0.158	0.685	Co-occurrence
MYL1	2q34	3 (0.58%)	0 (0.00%)	>10	0.158	0.685	Co-occurrence
ZDHHC5	11q12.1	3 (0.58%)	0 (0.00%)	>10	0.158	0.685	Co-occurrence
MRGPRX3	11p15.1	3 (0.58%)	0 (0.00%)	>10	0.158	0.685	Co-occurrence
MRGPRX4	11p15.1	3 (0.58%)	0 (0.00%)	>10	0.158	0.685	Co-occurrence
TBKBP1	17q21.32	3 (0.58%)	0 (0.00%)	>10	0.158	0.685	Co-occurrence
ERAP1	5q15	3 (0.58%)	0 (0.00%)	>10	0.158	0.685	Co-occurrence
CACNB1	17q21-q22	3 (0.58%)	0 (0.00%)	>10	0.158	0.685	Co-occurrence
EGFL6	Xp22	3 (0.58%)	0 (0.00%)	>10	0.158	0.685	Co-occurrence
UNC50	2q11.2	3 (0.58%)	0 (0.00%)	>10	0.158	0.685	Co-occurrence
FBXO40	3q13.33	3 (0.58%)	0 (0.00%)	>10	0.158	0.685	Co-occurrence
LONP1	19p13.2	3 (0.58%)	0 (0.00%)	>10	0.158	0.685	Co-occurrence
NUGGC	8p21.1	3 (0.58%)	0 (0.00%)	>10	0.158	0.685	Co-occurrence
PPT2	6p21.3	3 (0.58%)	0 (0.00%)	>10	0.158	0.685	Co-occurrence
ZNF468	19q13.41	3 (0.58%)	0 (0.00%)	>10	0.158	0.685	Co-occurrence
PLAA	9p21	3 (0.58%)	0 (0.00%)	>10	0.158	0.685	Co-occurrence
PCDHB3	5q31	3 (0.58%)	0 (0.00%)	>10	0.158	0.685	Co-occurrence
CECR1	22q11.2	3 (0.58%)	0 (0.00%)	>10	0.158	0.685	Co-occurrence
FBXO31	16q24.2	3 (0.58%)	0 (0.00%)	>10	0.158	0.685	Co-occurrence
ZNF665	19q13.42	3 (0.58%)	0 (0.00%)	>10	0.158	0.685	Co-occurrence
SLC22A14	3p21.3	3 (0.58%)	0 (0.00%)	>10	0.158	0.685	Co-occurrence
FN3K	17q25.3	3 (0.58%)	0 (0.00%)	>10	0.158	0.685	Co-occurrence
NDUFB5	3q26.33	3 (0.58%)	0 (0.00%)	>10	0.158	0.685	Co-occurrence
LRG1	19p13.3	3 (0.58%)	0 (0.00%)	>10	0.158	0.685	Co-occurrence
HSPA12B	20p13	3 (0.58%)	0 (0.00%)	>10	0.158	0.685	Co-occurrence
CD101	1p13	3 (0.58%)	0 (0.00%)	>10	0.158	0.685	Co-occurrence
CENPO	2p23.3	3 (0.58%)	0 (0.00%)	>10	0.158	0.685	Co-occurrence
MAML1	5q35	3 (0.58%)	0 (0.00%)	>10	0.158	0.685	Co-occurrence
VASH2	1q32.3	3 (0.58%)	0 (0.00%)	>10	0.158	0.685	Co-occurrence
TMPRSS11D	4q13.2	3 (0.58%)	0 (0.00%)	>10	0.158	0.685	Co-occurrence
PROC	2q13-q14	3 (0.58%)	0 (0.00%)	>10	0.158	0.685	Co-occurrence
CEACAM21	19q13.2	3 (0.58%)	0 (0.00%)	>10	0.158	0.685	Co-occurrence
MAP2K3	17q11.2	3 (0.58%)	0 (0.00%)	>10	0.158	0.685	Co-occurrence
LHX5	12q24	3 (0.58%)	0 (0.00%)	>10	0.158	0.685	Co-occurrence
CD38	4p15	3 (0.58%)	0 (0.00%)	>10	0.158	0.685	Co-occurrence
ENTPD6	20p11.21	3 (0.58%)	0 (0.00%)	>10	0.158	0.685	Co-occurrence
NCR1	19q13.42	3 (0.58%)	0 (0.00%)	>10	0.158	0.685	Co-occurrence
AQP12B	2q37.3	3 (0.58%)	0 (0.00%)	>10	0.158	0.685	Co-occurrence
AIM2	1q22	3 (0.58%)	0 (0.00%)	>10	0.158	0.685	Co-occurrence
PRKACG	9q13	3 (0.58%)	0 (0.00%)	>10	0.158	0.685	Co-occurrence
PRKCG	19q13.4	3 (0.58%)	0 (0.00%)	>10	0.158	0.685	Co-occurrence
KIF9	3p21.31	3 (0.58%)	0 (0.00%)	>10	0.158	0.685	Co-occurrence
ZDHHC11	5p15.33	3 (0.58%)	0 (0.00%)	>10	0.158	0.685	Co-occurrence
GGPS1	1q43	3 (0.58%)	0 (0.00%)	>10	0.158	0.685	Co-occurrence
CCDC93	2q14.1	3 (0.58%)	0 (0.00%)	>10	0.158	0.685	Co-occurrence
ITM2A	Xq13.3-Xq21.2	3 (0.58%)	0 (0.00%)	>10	0.158	0.685	Co-occurrence
ETAA1	2p14	3 (0.58%)	0 (0.00%)	>10	0.158	0.685	Co-occurrence
ANKIB1	7q21.2	3 (0.58%)	0 (0.00%)	>10	0.158	0.685	Co-occurrence
OSGEPL1	2q32.2	3 (0.58%)	0 (0.00%)	>10	0.158	0.685	Co-occurrence
LHX4	1q25.2	3 (0.58%)	0 (0.00%)	>10	0.158	0.685	Co-occurrence
SSH1	12q24.11	3 (0.58%)	0 (0.00%)	>10	0.158	0.685	Co-occurrence
CDC25B	20p13	3 (0.58%)	0 (0.00%)	>10	0.158	0.685	Co-occurrence
GALNT9	12q24.33	3 (0.58%)	0 (0.00%)	>10	0.158	0.685	Co-occurrence
SLC38A2	12q	3 (0.58%)	0 (0.00%)	>10	0.158	0.685	Co-occurrence
OR51Q1	11p15.4	3 (0.58%)	0 (0.00%)	>10	0.158	0.685	Co-occurrence
PFKFB4	3p22-p21	3 (0.58%)	0 (0.00%)	>10	0.158	0.685	Co-occurrence
KIAA1958	9q32	3 (0.58%)	0 (0.00%)	>10	0.158	0.685	Co-occurrence
OR52H1	11p15.4	3 (0.58%)	0 (0.00%)	>10	0.158	0.685	Co-occurrence
AKR1C4	10p15.1	3 (0.58%)	0 (0.00%)	>10	0.158	0.685	Co-occurrence
OR56A3	11p15.4	3 (0.58%)	0 (0.00%)	>10	0.158	0.685	Co-occurrence
CDK18	1q31-q32	3 (0.58%)	0 (0.00%)	>10	0.158	0.685	Co-occurrence
CDK17	12q23.1	3 (0.58%)	0 (0.00%)	>10	0.158	0.685	Co-occurrence
ZNF181	19q13.11	3 (0.58%)	0 (0.00%)	>10	0.158	0.685	Co-occurrence
CDK16	Xp11	3 (0.58%)	0 (0.00%)	>10	0.158	0.685	Co-occurrence
TP53I3	2p23.3	3 (0.58%)	0 (0.00%)	>10	0.158	0.685	Co-occurrence
ZNF286B	17p11.2	3 (0.58%)	0 (0.00%)	>10	0.158	0.685	Co-occurrence
EI24	11q24	3 (0.58%)	0 (0.00%)	>10	0.158	0.685	Co-occurrence
SCFD2	4q12	3 (0.58%)	0 (0.00%)	>10	0.158	0.685	Co-occurrence
LAYN	11q23.1	3 (0.58%)	0 (0.00%)	>10	0.158	0.685	Co-occurrence
UGT2A2	4q13.3	3 (0.58%)	0 (0.00%)	>10	0.158	0.685	Co-occurrence
FXYD3	19q13.12	3 (0.58%)	0 (0.00%)	>10	0.158	0.685	Co-occurrence
NSMCE4A	10q26.13	3 (0.58%)	0 (0.00%)	>10	0.158	0.685	Co-occurrence
CETP	16q21	3 (0.58%)	0 (0.00%)	>10	0.158	0.685	Co-occurrence
ABCG1	21q22.3	3 (0.58%)	0 (0.00%)	>10	0.158	0.685	Co-occurrence
CCR2	3p21.31	3 (0.58%)	0 (0.00%)	>10	0.158	0.685	Co-occurrence
ZDHHC20	13q12.11	3 (0.58%)	0 (0.00%)	>10	0.158	0.685	Co-occurrence
PKP2	12p11	3 (0.58%)	0 (0.00%)	>10	0.158	0.685	Co-occurrence
PKM	15q22	3 (0.58%)	0 (0.00%)	>10	0.158	0.685	Co-occurrence
CNGA1	4p12	3 (0.58%)	0 (0.00%)	>10	0.158	0.685	Co-occurrence
C3ORF67	3p14.2	3 (0.58%)	0 (0.00%)	>10	0.158	0.685	Co-occurrence
GRIN3B	19p13.3	3 (0.58%)	0 (0.00%)	>10	0.158	0.685	Co-occurrence
CNN1	19p13.2-p13.1	3 (0.58%)	0 (0.00%)	>10	0.158	0.685	Co-occurrence
ZNF704	8q21.13	3 (0.58%)	0 (0.00%)	>10	0.158	0.685	Co-occurrence
SERPINA1	14q32.1	3 (0.58%)	0 (0.00%)	>10	0.158	0.685	Co-occurrence
NUP93	16q13	3 (0.58%)	0 (0.00%)	>10	0.158	0.685	Co-occurrence
COX15	10q24	3 (0.58%)	0 (0.00%)	>10	0.158	0.685	Co-occurrence
DDX58	9p12	3 (0.58%)	0 (0.00%)	>10	0.158	0.685	Co-occurrence
CRP	1q23.2	3 (0.58%)	0 (0.00%)	>10	0.158	0.685	Co-occurrence
RDX	11q23	3 (0.58%)	0 (0.00%)	>10	0.158	0.685	Co-occurrence
CRLS1	20p13-p12.3	3 (0.58%)	0 (0.00%)	>10	0.158	0.685	Co-occurrence
CSAG1	Xq28	3 (0.58%)	0 (0.00%)	>10	0.158	0.685	Co-occurrence
PLEKHD1	14q24.1	3 (0.58%)	0 (0.00%)	>10	0.158	0.685	Co-occurrence
C12ORF42	12q23.2	3 (0.58%)	0 (0.00%)	>10	0.158	0.685	Co-occurrence
RFX5	1q21	3 (0.58%)	0 (0.00%)	>10	0.158	0.685	Co-occurrence
UGT1A3	2q37	3 (0.58%)	0 (0.00%)	>10	0.158	0.685	Co-occurrence
EPHX4	1p22.1	3 (0.58%)	0 (0.00%)	>10	0.158	0.685	Co-occurrence
PANX3	11q24.2	3 (0.58%)	0 (0.00%)	>10	0.158	0.685	Co-occurrence
FLVCR1	1q32.3	3 (0.58%)	0 (0.00%)	>10	0.158	0.685	Co-occurrence
ZNF678	1q42.13	3 (0.58%)	0 (0.00%)	>10	0.158	0.685	Co-occurrence
RARG	12q13	3 (0.58%)	0 (0.00%)	>10	0.158	0.685	Co-occurrence
SAP130	2q14.3	3 (0.58%)	0 (0.00%)	>10	0.158	0.685	Co-occurrence
CCDC61	19q13.32	3 (0.58%)	0 (0.00%)	>10	0.158	0.685	Co-occurrence
RAD51C	17q22	3 (0.58%)	0 (0.00%)	>10	0.158	0.685	Co-occurrence
CHRFAM7A	15q13.1	3 (0.58%)	0 (0.00%)	>10	0.158	0.685	Co-occurrence
METAP2	12q22	3 (0.58%)	0 (0.00%)	>10	0.158	0.685	Co-occurrence
RBBP5	1q32	3 (0.58%)	0 (0.00%)	>10	0.158	0.685	Co-occurrence
RBBP7	Xp22.2	3 (0.58%)	0 (0.00%)	>10	0.158	0.685	Co-occurrence
MICA	6p21.33	3 (0.58%)	0 (0.00%)	>10	0.158	0.685	Co-occurrence
UGT1A8	2q37	3 (0.58%)	0 (0.00%)	>10	0.158	0.685	Co-occurrence
TMEM245	9q31	3 (0.58%)	0 (0.00%)	>10	0.158	0.685	Co-occurrence
ARID3C	9p13.3	3 (0.58%)	0 (0.00%)	>10	0.158	0.685	Co-occurrence
ARID4A	14q23.1	3 (0.58%)	0 (0.00%)	>10	0.158	0.685	Co-occurrence
POTEC	18p11.21	3 (0.58%)	0 (0.00%)	>10	0.158	0.685	Co-occurrence
CS	12q13.2	3 (0.58%)	0 (0.00%)	>10	0.158	0.685	Co-occurrence
RBM45	2q31.2	3 (0.58%)	0 (0.00%)	>10	0.158	0.685	Co-occurrence
TMED10	14q24.3	3 (0.58%)	0 (0.00%)	>10	0.158	0.685	Co-occurrence
ADAM33	20p13	3 (0.58%)	0 (0.00%)	>10	0.158	0.685	Co-occurrence
CSNK1A1	5q32	3 (0.58%)	0 (0.00%)	>10	0.158	0.685	Co-occurrence
CSNK1E	22q13.1	3 (0.58%)	0 (0.00%)	>10	0.158	0.685	Co-occurrence
ZNF773	19q13.43	3 (0.58%)	0 (0.00%)	>10	0.158	0.685	Co-occurrence
ZNF680	7q11.21	3 (0.58%)	0 (0.00%)	>10	0.158	0.685	Co-occurrence
DCT	13q32	3 (0.58%)	0 (0.00%)	>10	0.158	0.685	Co-occurrence
ZNF770	15q14	3 (0.58%)	0 (0.00%)	>10	0.158	0.685	Co-occurrence
DAP	5p15.2	3 (0.58%)	0 (0.00%)	>10	0.158	0.685	Co-occurrence
PSMD4	1q21.3	3 (0.58%)	0 (0.00%)	>10	0.158	0.685	Co-occurrence
PLEKHA2	8p11.22	3 (0.58%)	0 (0.00%)	>10	0.158	0.685	Co-occurrence
EDAR	2q13	3 (0.58%)	0 (0.00%)	>10	0.158	0.685	Co-occurrence
OXSM	3p24.2	3 (0.58%)	0 (0.00%)	>10	0.158	0.685	Co-occurrence
MCMDC2	8q13.1	3 (0.58%)	0 (0.00%)	>10	0.158	0.685	Co-occurrence
CCDC83	11q14.1-q14.2	3 (0.58%)	0 (0.00%)	>10	0.158	0.685	Co-occurrence
CYP27B1	12q14.1	3 (0.58%)	0 (0.00%)	>10	0.158	0.685	Co-occurrence
STX17	9q31.1	3 (0.58%)	0 (0.00%)	>10	0.158	0.685	Co-occurrence
RUNDC3A	17q21.31	3 (0.58%)	0 (0.00%)	>10	0.158	0.685	Co-occurrence
MACC1	7p21.1	3 (0.58%)	0 (0.00%)	>10	0.158	0.685	Co-occurrence
CYP21A2	6p21.3	3 (0.58%)	0 (0.00%)	>10	0.158	0.685	Co-occurrence
C12ORF71	12p11.23	3 (0.58%)	0 (0.00%)	>10	0.158	0.685	Co-occurrence
SKA1	18q21.1	3 (0.58%)	0 (0.00%)	>10	0.158	0.685	Co-occurrence
MALT1	18q21	3 (0.58%)	0 (0.00%)	>10	0.158	0.685	Co-occurrence
WFDC5	20q13.12	3 (0.58%)	0 (0.00%)	>10	0.158	0.685	Co-occurrence
CYP2C8	10q23.33	3 (0.58%)	0 (0.00%)	>10	0.158	0.685	Co-occurrence
ACTL7B	9q31	3 (0.58%)	0 (0.00%)	>10	0.158	0.685	Co-occurrence
TSPAN9	12p13.33-p13.32	3 (0.58%)	0 (0.00%)	>10	0.158	0.685	Co-occurrence
ZNF324B	19q13.43	3 (0.58%)	0 (0.00%)	>10	0.158	0.685	Co-occurrence
C8ORF48	8p22	3 (0.58%)	0 (0.00%)	>10	0.158	0.685	Co-occurrence
DNMT3B	20q11.2	3 (0.58%)	0 (0.00%)	>10	0.158	0.685	Co-occurrence
ENKUR	10p12.1	3 (0.58%)	0 (0.00%)	>10	0.158	0.685	Co-occurrence
2016-09-01	16p11.1	3 (0.58%)	0 (0.00%)	>10	0.158	0.685	Co-occurrence
URB1-AS1	21q22.11	3 (0.58%)	0 (0.00%)	>10	0.158	0.685	Co-occurrence
DLAT	11q23.1	3 (0.58%)	0 (0.00%)	>10	0.158	0.685	Co-occurrence
ZNF25	10p11.1	3 (0.58%)	0 (0.00%)	>10	0.158	0.685	Co-occurrence
WDR26	1q42.13	3 (0.58%)	0 (0.00%)	>10	0.158	0.685	Co-occurrence
DHPS	19p13.2	3 (0.58%)	0 (0.00%)	>10	0.158	0.685	Co-occurrence
DNAJC28	21q22.11	3 (0.58%)	0 (0.00%)	>10	0.158	0.685	Co-occurrence
MOGAT3	7q22.1	3 (0.58%)	0 (0.00%)	>10	0.158	0.685	Co-occurrence
EEF1A2	20q13.3	3 (0.58%)	0 (0.00%)	>10	0.158	0.685	Co-occurrence
LACTB2	8q13.3	3 (0.58%)	0 (0.00%)	>10	0.158	0.685	Co-occurrence
LSM14B	20q13.33	3 (0.58%)	0 (0.00%)	>10	0.158	0.685	Co-occurrence
OR6P1	1q23.1	3 (0.58%)	0 (0.00%)	>10	0.158	0.685	Co-occurrence
OR6T1	11q24.1	3 (0.58%)	0 (0.00%)	>10	0.158	0.685	Co-occurrence
SDCCAG3	9q34.3	3 (0.58%)	0 (0.00%)	>10	0.158	0.685	Co-occurrence
KIAA0226L	13q14.13	3 (0.58%)	0 (0.00%)	>10	0.158	0.685	Co-occurrence
PVRL1	11q23.3	3 (0.58%)	0 (0.00%)	>10	0.158	0.685	Co-occurrence
TIPIN	15q22.31	3 (0.58%)	0 (0.00%)	>10	0.158	0.685	Co-occurrence
SLC15A1	13q32.3	3 (0.58%)	0 (0.00%)	>10	0.158	0.685	Co-occurrence
DRD2	11q23	3 (0.58%)	0 (0.00%)	>10	0.158	0.685	Co-occurrence
SLC15A2	3q13.33	3 (0.58%)	0 (0.00%)	>10	0.158	0.685	Co-occurrence
ZNF274	19qter	3 (0.58%)	0 (0.00%)	>10	0.158	0.685	Co-occurrence
DXO	6p21.3	3 (0.58%)	0 (0.00%)	>10	0.158	0.685	Co-occurrence
PDCD10	3q26.1	3 (0.58%)	0 (0.00%)	>10	0.158	0.685	Co-occurrence
PALMD	1p21.2	3 (0.58%)	0 (0.00%)	>10	0.158	0.685	Co-occurrence
SLC12A1	15q15-q21.1	3 (0.58%)	0 (0.00%)	>10	0.158	0.685	Co-occurrence
SLC9A3	5p15.3	3 (0.58%)	0 (0.00%)	>10	0.158	0.685	Co-occurrence
ZFP92	Xq28	3 (0.58%)	0 (0.00%)	>10	0.158	0.685	Co-occurrence
TTC19	17p12	3 (0.58%)	0 (0.00%)	>10	0.158	0.685	Co-occurrence
SMARCD3	7q35-q36	3 (0.58%)	0 (0.00%)	>10	0.158	0.685	Co-occurrence
SNX6	14q13.1	3 (0.58%)	0 (0.00%)	>10	0.158	0.685	Co-occurrence
HIST1H2BK	6p21.33	3 (0.58%)	0 (0.00%)	>10	0.158	0.685	Co-occurrence
HLTF	3q25.1-q26.1	3 (0.58%)	0 (0.00%)	>10	0.158	0.685	Co-occurrence
DNTTIP1	20q13.12	3 (0.58%)	0 (0.00%)	>10	0.158	0.685	Co-occurrence
SNAPC3	9p22.3	3 (0.58%)	0 (0.00%)	>10	0.158	0.685	Co-occurrence
SLC13A5	17p13.1	3 (0.58%)	0 (0.00%)	>10	0.158	0.685	Co-occurrence
CISD3	17q12	3 (0.58%)	0 (0.00%)	>10	0.158	0.685	Co-occurrence
EFNB3	17p13.1	3 (0.58%)	0 (0.00%)	>10	0.158	0.685	Co-occurrence
WIF1	12q14.3	3 (0.58%)	0 (0.00%)	>10	0.158	0.685	Co-occurrence
SQRDL	15q15	3 (0.58%)	0 (0.00%)	>10	0.158	0.685	Co-occurrence
KPNA7	7q22.1	3 (0.58%)	0 (0.00%)	>10	0.158	0.685	Co-occurrence
ACSL3	2q34-q35	3 (0.58%)	0 (0.00%)	>10	0.158	0.685	Co-occurrence
SEPP1	5q31	3 (0.58%)	0 (0.00%)	>10	0.158	0.685	Co-occurrence
NUDT7	16q23.1	3 (0.58%)	0 (0.00%)	>10	0.158	0.685	Co-occurrence
SFRP1	8p11.21	3 (0.58%)	0 (0.00%)	>10	0.158	0.685	Co-occurrence
KAT7	17q21.32	3 (0.58%)	0 (0.00%)	>10	0.158	0.685	Co-occurrence
PDCD4	10q24	3 (0.58%)	0 (0.00%)	>10	0.158	0.685	Co-occurrence
SKIL	3q26	3 (0.58%)	0 (0.00%)	>10	0.158	0.685	Co-occurrence
ZNF485	10q11.21	3 (0.58%)	0 (0.00%)	>10	0.158	0.685	Co-occurrence
FBXW4	10q24	3 (0.58%)	0 (0.00%)	>10	0.158	0.685	Co-occurrence
SIAH1	16q12.1	3 (0.58%)	0 (0.00%)	>10	0.158	0.685	Co-occurrence
PRDM4	12q23-q24.1	3 (0.58%)	0 (0.00%)	>10	0.158	0.685	Co-occurrence
FIGF	Xp22.31	3 (0.58%)	0 (0.00%)	>10	0.158	0.685	Co-occurrence
CHIA	1p13.2	3 (0.58%)	0 (0.00%)	>10	0.158	0.685	Co-occurrence
CAPN11	6p12	3 (0.58%)	0 (0.00%)	>10	0.158	0.685	Co-occurrence
MICU2	13q12.11	3 (0.58%)	0 (0.00%)	>10	0.158	0.685	Co-occurrence
OR2T12	1q44	3 (0.58%)	0 (0.00%)	>10	0.158	0.685	Co-occurrence
KRTAP4-16P	17q21.2	3 (0.58%)	0 (0.00%)	>10	0.158	0.685	Co-occurrence
ERV3-1	7q11.2	3 (0.58%)	0 (0.00%)	>10	0.158	0.685	Co-occurrence
SAMD8	10q22.2	3 (0.58%)	0 (0.00%)	>10	0.158	0.685	Co-occurrence
SARS	1p13.3	3 (0.58%)	0 (0.00%)	>10	0.158	0.685	Co-occurrence
DHDDS	1p36.11	3 (0.58%)	0 (0.00%)	>10	0.158	0.685	Co-occurrence
NTM	11q25	3 (0.58%)	0 (0.00%)	>10	0.158	0.685	Co-occurrence
SCD5	4q21.22	3 (0.58%)	0 (0.00%)	>10	0.158	0.685	Co-occurrence
HPGDS	4q22.3	3 (0.58%)	0 (0.00%)	>10	0.158	0.685	Co-occurrence
SHISA6	17p12	3 (0.58%)	0 (0.00%)	>10	0.158	0.685	Co-occurrence
DENND2D	1p13.3	3 (0.58%)	0 (0.00%)	>10	0.158	0.685	Co-occurrence
PROM2	2q11.1	3 (0.58%)	0 (0.00%)	>10	0.158	0.685	Co-occurrence
CCDC79	16q22.1	3 (0.58%)	0 (0.00%)	>10	0.158	0.685	Co-occurrence
F2R	5q13	3 (0.58%)	0 (0.00%)	>10	0.158	0.685	Co-occurrence
R3HCC1L	10q24.2	3 (0.58%)	0 (0.00%)	>10	0.158	0.685	Co-occurrence
EZH1	17q21.1-q21.3	3 (0.58%)	0 (0.00%)	>10	0.158	0.685	Co-occurrence
OGFR	20q13.3	3 (0.58%)	0 (0.00%)	>10	0.158	0.685	Co-occurrence
NSUN6	10p12.31	3 (0.58%)	0 (0.00%)	>10	0.158	0.685	Co-occurrence
TEKT2	1p34.3	3 (0.58%)	0 (0.00%)	>10	0.158	0.685	Co-occurrence
FUT3	19p13.3	3 (0.58%)	0 (0.00%)	>10	0.158	0.685	Co-occurrence
ACSM4	12p13.31	3 (0.58%)	0 (0.00%)	>10	0.158	0.685	Co-occurrence
FAM117B	2q33.2	3 (0.58%)	0 (0.00%)	>10	0.158	0.685	Co-occurrence
TDRKH	1q21	3 (0.58%)	0 (0.00%)	>10	0.158	0.685	Co-occurrence
LPCAT1	5p15.33	3 (0.58%)	0 (0.00%)	>10	0.158	0.685	Co-occurrence
GGNBP2	17q12	3 (0.58%)	0 (0.00%)	>10	0.158	0.685	Co-occurrence
MCMBP	10q26.11	3 (0.58%)	0 (0.00%)	>10	0.158	0.685	Co-occurrence
CYBRD1	2q31.1	3 (0.58%)	0 (0.00%)	>10	0.158	0.685	Co-occurrence
ANO1	11q13.3	3 (0.58%)	0 (0.00%)	>10	0.158	0.685	Co-occurrence
GLUD2	Xq24-q25	3 (0.58%)	0 (0.00%)	>10	0.158	0.685	Co-occurrence
TAAR1	6q23.2	3 (0.58%)	0 (0.00%)	>10	0.158	0.685	Co-occurrence
ITPRIP	10q25.1	3 (0.58%)	0 (0.00%)	>10	0.158	0.685	Co-occurrence
NSDHL	Xq28	3 (0.58%)	0 (0.00%)	>10	0.158	0.685	Co-occurrence
SLC6A15	12q21.3	3 (0.58%)	0 (0.00%)	>10	0.158	0.685	Co-occurrence
MCRS1	12q13.12	3 (0.58%)	0 (0.00%)	>10	0.158	0.685	Co-occurrence
C1ORF168	1p32.2	3 (0.58%)	0 (0.00%)	>10	0.158	0.685	Co-occurrence
OR6S1	14q11.2	3 (0.58%)	0 (0.00%)	>10	0.158	0.685	Co-occurrence
GIP	17q21.3-q22	3 (0.58%)	0 (0.00%)	>10	0.158	0.685	Co-occurrence
SCIN	7p21.3	3 (0.58%)	0 (0.00%)	>10	0.158	0.685	Co-occurrence
PGBD2	1q44	3 (0.58%)	0 (0.00%)	>10	0.158	0.685	Co-occurrence
TMEM256-PLSCR3	17p	3 (0.58%)	0 (0.00%)	>10	0.158	0.685	Co-occurrence
LRRC8D	1p22.2	3 (0.58%)	0 (0.00%)	>10	0.158	0.685	Co-occurrence
TLE2	19p13.3	3 (0.58%)	0 (0.00%)	>10	0.158	0.685	Co-occurrence
GNA11	19p13.3	3 (0.58%)	0 (0.00%)	>10	0.158	0.685	Co-occurrence
TNFAIP3	6q23	3 (0.58%)	0 (0.00%)	>10	0.158	0.685	Co-occurrence
GLUL	1q31	3 (0.58%)	0 (0.00%)	>10	0.158	0.685	Co-occurrence
NDRG1	8q24.3	3 (0.58%)	0 (0.00%)	>10	0.158	0.685	Co-occurrence
GART	21q22.11	3 (0.58%)	0 (0.00%)	>10	0.158	0.685	Co-occurrence
CMIP	16q23	3 (0.58%)	0 (0.00%)	>10	0.158	0.685	Co-occurrence
MRPL20	1p36.3-p36.2	3 (0.58%)	0 (0.00%)	>10	0.158	0.685	Co-occurrence
GABRB1	4p12	3 (0.58%)	0 (0.00%)	>10	0.158	0.685	Co-occurrence
GAD2	10p11.23	3 (0.58%)	0 (0.00%)	>10	0.158	0.685	Co-occurrence
TOP2B	3p24	3 (0.58%)	0 (0.00%)	>10	0.158	0.685	Co-occurrence
RHPN2	19q13.11	3 (0.58%)	0 (0.00%)	>10	0.158	0.685	Co-occurrence
BHLHB9	Xq23	3 (0.58%)	0 (0.00%)	>10	0.158	0.685	Co-occurrence
FEZF2	3p14.2	3 (0.58%)	0 (0.00%)	>10	0.158	0.685	Co-occurrence
SLC7A6OS	16q22.1	3 (0.58%)	0 (0.00%)	>10	0.158	0.685	Co-occurrence
GDI1	Xq28	3 (0.58%)	0 (0.00%)	>10	0.158	0.685	Co-occurrence
CEP44	4q34	3 (0.58%)	0 (0.00%)	>10	0.158	0.685	Co-occurrence
GCK	7p15.3-p15.1	3 (0.58%)	0 (0.00%)	>10	0.158	0.685	Co-occurrence
MTF2	1p22.1	3 (0.58%)	0 (0.00%)	>10	0.158	0.685	Co-occurrence
GATM	15q21.1	3 (0.58%)	0 (0.00%)	>10	0.158	0.685	Co-occurrence
WDR75	2q32.2	3 (0.58%)	0 (0.00%)	>10	0.158	0.685	Co-occurrence
RHOXF2	Xq24	3 (0.58%)	0 (0.00%)	>10	0.158	0.685	Co-occurrence
CPNE5	6p21.1	3 (0.58%)	0 (0.00%)	>10	0.158	0.685	Co-occurrence
CASC3	17q21.1	3 (0.58%)	0 (0.00%)	>10	0.158	0.685	Co-occurrence
BRD4	19p13.1	3 (0.58%)	0 (0.00%)	>10	0.158	0.685	Co-occurrence
TFAP2C	20q13.2	3 (0.58%)	0 (0.00%)	>10	0.158	0.685	Co-occurrence
TFCP2	12q13	3 (0.58%)	0 (0.00%)	>10	0.158	0.685	Co-occurrence
TFDP1	13q34	3 (0.58%)	0 (0.00%)	>10	0.158	0.685	Co-occurrence
C11ORF24	11q13	3 (0.58%)	0 (0.00%)	>10	0.158	0.685	Co-occurrence
ACSM6	10q23.33	3 (0.58%)	0 (0.00%)	>10	0.158	0.685	Co-occurrence
SLC35G6	17p13.1	3 (0.58%)	0 (0.00%)	>10	0.158	0.685	Co-occurrence
SLC47A2	17p11.2	3 (0.58%)	0 (0.00%)	>10	0.158	0.685	Co-occurrence
HELLS	10q24.2	3 (0.58%)	0 (0.00%)	>10	0.158	0.685	Co-occurrence
HAS1	19q13.4	3 (0.58%)	0 (0.00%)	>10	0.158	0.685	Co-occurrence
STK4	20q11.2-q13.2	3 (0.58%)	0 (0.00%)	>10	0.158	0.685	Co-occurrence
CARD8	19q13.33	3 (0.58%)	0 (0.00%)	>10	0.158	0.685	Co-occurrence
R3HDM1	2q21.3	3 (0.58%)	0 (0.00%)	>10	0.158	0.685	Co-occurrence
NET1	10p15	3 (0.58%)	0 (0.00%)	>10	0.158	0.685	Co-occurrence
GPI	19q13.1	3 (0.58%)	0 (0.00%)	>10	0.158	0.685	Co-occurrence
XCR1	3p21.3	3 (0.58%)	0 (0.00%)	>10	0.158	0.685	Co-occurrence
PPP6R1	19q13.42	3 (0.58%)	0 (0.00%)	>10	0.158	0.685	Co-occurrence
ZNF169	9q22.32	3 (0.58%)	0 (0.00%)	>10	0.158	0.685	Co-occurrence
GRM6	5q35	3 (0.58%)	0 (0.00%)	>10	0.158	0.685	Co-occurrence
SYT4	18q12.3	3 (0.58%)	0 (0.00%)	>10	0.158	0.685	Co-occurrence
ACTL9	19p13.2	3 (0.58%)	0 (0.00%)	>10	0.158	0.685	Co-occurrence
PTGES3	12q13.3|12	3 (0.58%)	0 (0.00%)	>10	0.158	0.685	Co-occurrence
ZNF844	19p13.2	3 (0.58%)	0 (0.00%)	>10	0.158	0.685	Co-occurrence
ZMYND12	1p34.2	3 (0.58%)	0 (0.00%)	>10	0.158	0.685	Co-occurrence
GRN	17q21.32	3 (0.58%)	0 (0.00%)	>10	0.158	0.685	Co-occurrence
ZSWIM5	1p34.1	3 (0.58%)	0 (0.00%)	>10	0.158	0.685	Co-occurrence
SPAG1	8q22.2	3 (0.58%)	0 (0.00%)	>10	0.158	0.685	Co-occurrence
GRINA	8q24.3	3 (0.58%)	0 (0.00%)	>10	0.158	0.685	Co-occurrence
HSD3B1	1p13.1	3 (0.58%)	0 (0.00%)	>10	0.158	0.685	Co-occurrence
FARS2	6p25.1	3 (0.58%)	0 (0.00%)	>10	0.158	0.685	Co-occurrence
NTNG2	9q34	3 (0.58%)	0 (0.00%)	>10	0.158	0.685	Co-occurrence
DCUN1D1	3q26.3	3 (0.58%)	0 (0.00%)	>10	0.158	0.685	Co-occurrence
HSPA9	5q31.1	3 (0.58%)	0 (0.00%)	>10	0.158	0.685	Co-occurrence
ZBTB8B	1p35.1	3 (0.58%)	0 (0.00%)	>10	0.158	0.685	Co-occurrence
SPINT1	15q15.1	3 (0.58%)	0 (0.00%)	>10	0.158	0.685	Co-occurrence
UBASH3A	21q22.3	3 (0.58%)	0 (0.00%)	>10	0.158	0.685	Co-occurrence
ZMYND15	17p13.2	3 (0.58%)	0 (0.00%)	>10	0.158	0.685	Co-occurrence
TBL3	16p13.3	3 (0.58%)	0 (0.00%)	>10	0.158	0.685	Co-occurrence
KDM1A	1p36.12	3 (0.58%)	0 (0.00%)	>10	0.158	0.685	Co-occurrence
ARRDC3	5q14.3	3 (0.58%)	0 (0.00%)	>10	0.158	0.685	Co-occurrence
HNRNPH3	10q22	3 (0.58%)	0 (0.00%)	>10	0.158	0.685	Co-occurrence
OR4C13	11p11.12	3 (0.58%)	0 (0.00%)	>10	0.158	0.685	Co-occurrence
MYBBP1A	17p13.3	3 (0.58%)	0 (0.00%)	>10	0.158	0.685	Co-occurrence
GJA10	6q15	3 (0.58%)	0 (0.00%)	>10	0.158	0.685	Co-occurrence
RNASEH2A	19p13.2	3 (0.58%)	0 (0.00%)	>10	0.158	0.685	Co-occurrence
TM9SF1	14q11.2	3 (0.58%)	0 (0.00%)	>10	0.158	0.685	Co-occurrence
HLA-DQB1	6p21.3	3 (0.58%)	0 (0.00%)	>10	0.158	0.685	Co-occurrence
ZNF33B	10q11.2	3 (0.58%)	0 (0.00%)	>10	0.158	0.685	Co-occurrence
TTC24	1q23.1	3 (0.58%)	0 (0.00%)	>10	0.158	0.685	Co-occurrence
ZBTB14	18p11.31	3 (0.58%)	0 (0.00%)	>10	0.158	0.685	Co-occurrence
MKL1	22q13	3 (0.58%)	0 (0.00%)	>10	0.158	0.685	Co-occurrence
OR4X2	11p11.2	3 (0.58%)	0 (0.00%)	>10	0.158	0.685	Co-occurrence
FAM149B1	10q22.2	3 (0.58%)	0 (0.00%)	>10	0.158	0.685	Co-occurrence
PLPPR5	1p21.3	3 (0.58%)	0 (0.00%)	>10	0.158	0.685	Co-occurrence
IGHG3	14q32.33	3 (0.58%)	0 (0.00%)	>10	0.158	0.685	Co-occurrence
DIRC2	3q21.1	3 (0.58%)	0 (0.00%)	>10	0.158	0.685	Co-occurrence
SLC35B4	7q33	3 (0.58%)	0 (0.00%)	>10	0.158	0.685	Co-occurrence
TMEM87B	2q13	3 (0.58%)	0 (0.00%)	>10	0.158	0.685	Co-occurrence
IFIT2	10q23.31	3 (0.58%)	0 (0.00%)	>10	0.158	0.685	Co-occurrence
COLEC12	18p11.32	3 (0.58%)	0 (0.00%)	>10	0.158	0.685	Co-occurrence
SDE2	1q42.12	3 (0.58%)	0 (0.00%)	>10	0.158	0.685	Co-occurrence
EMB	5q11.1	3 (0.58%)	0 (0.00%)	>10	0.158	0.685	Co-occurrence
IFNA10	9p22	3 (0.58%)	0 (0.00%)	>10	0.158	0.685	Co-occurrence
VRK2	2p16.1	3 (0.58%)	0 (0.00%)	>10	0.158	0.685	Co-occurrence
VAV2	9q34.1	3 (0.58%)	0 (0.00%)	>10	0.158	0.685	Co-occurrence
HTR1D	1p36.3-p34.3	3 (0.58%)	0 (0.00%)	>10	0.158	0.685	Co-occurrence
HTR1B	6q13	3 (0.58%)	0 (0.00%)	>10	0.158	0.685	Co-occurrence
KMT5A	12q24.31	3 (0.58%)	0 (0.00%)	>10	0.158	0.685	Co-occurrence
TOX2	20q13.12	3 (0.58%)	0 (0.00%)	>10	0.158	0.685	Co-occurrence
TLR10	4p14	3 (0.58%)	0 (0.00%)	>10	0.158	0.685	Co-occurrence
KIR3DL1	19q13.4	3 (0.58%)	0 (0.00%)	>10	0.158	0.685	Co-occurrence
KIR2DS4	19q13.4	3 (0.58%)	0 (0.00%)	>10	0.158	0.685	Co-occurrence
DDX51	12q24.33	3 (0.58%)	0 (0.00%)	>10	0.158	0.685	Co-occurrence
PRPF38A	1p32.3	3 (0.58%)	0 (0.00%)	>10	0.158	0.685	Co-occurrence
POC1B	12q21.33	3 (0.58%)	0 (0.00%)	>10	0.158	0.685	Co-occurrence
ISG20L2	1q23.1	3 (0.58%)	0 (0.00%)	>10	0.158	0.685	Co-occurrence
KIR2DL1	19q13.4	3 (0.58%)	0 (0.00%)	>10	0.158	0.685	Co-occurrence
DHRS4L2	14q11.2	3 (0.58%)	0 (0.00%)	>10	0.158	0.685	Co-occurrence
NAIF1	9q34.11	3 (0.58%)	0 (0.00%)	>10	0.158	0.685	Co-occurrence
ACSL6	5q31.1	3 (0.58%)	0 (0.00%)	>10	0.158	0.685	Co-occurrence
RALYL	8q21.2	3 (0.58%)	0 (0.00%)	>10	0.158	0.685	Co-occurrence
KCNC3	19q13.33	3 (0.58%)	0 (0.00%)	>10	0.158	0.685	Co-occurrence
TUFM	16p11.2	3 (0.58%)	0 (0.00%)	>10	0.158	0.685	Co-occurrence
CCDC8	19q13.32	3 (0.58%)	0 (0.00%)	>10	0.158	0.685	Co-occurrence
NADK2	5p13.2	3 (0.58%)	0 (0.00%)	>10	0.158	0.685	Co-occurrence
B3GNT5	3q28	3 (0.58%)	0 (0.00%)	>10	0.158	0.685	Co-occurrence
IVD	15q14-q15	3 (0.58%)	0 (0.00%)	>10	0.158	0.685	Co-occurrence
MOSPD2	Xp22.2	3 (0.58%)	0 (0.00%)	>10	0.158	0.685	Co-occurrence
ZNF600	19q13.41	3 (0.58%)	0 (0.00%)	>10	0.158	0.685	Co-occurrence
ITIH2	10p15	3 (0.58%)	0 (0.00%)	>10	0.158	0.685	Co-occurrence
TRAF5	1q32	3 (0.58%)	0 (0.00%)	>10	0.158	0.685	Co-occurrence
KIAA0895	7p14.2	3 (0.58%)	0 (0.00%)	>10	0.158	0.685	Co-occurrence
IRF6	1q32.3-q41	3 (0.58%)	0 (0.00%)	>10	0.158	0.685	Co-occurrence
ST8SIA2	15q26	3 (0.58%)	0 (0.00%)	>10	0.158	0.685	Co-occurrence
AWAT2	Xq13.1	3 (0.58%)	0 (0.00%)	>10	0.158	0.685	Co-occurrence
FAM49A	2p24.2	3 (0.58%)	0 (0.00%)	>10	0.158	0.685	Co-occurrence
IRF5	7q32	3 (0.58%)	0 (0.00%)	>10	0.158	0.685	Co-occurrence
UBXN2B	8q12.1	3 (0.58%)	0 (0.00%)	>10	0.158	0.685	Co-occurrence
FGF23	12p13.3	3 (0.58%)	0 (0.00%)	>10	0.158	0.685	Co-occurrence
MND1	4q31.3	3 (0.58%)	0 (0.00%)	>10	0.158	0.685	Co-occurrence
ZDHHC22	14q24.3	3 (0.58%)	0 (0.00%)	>10	0.158	0.685	Co-occurrence
ZBTB11	3q12.3	3 (0.58%)	0 (0.00%)	>10	0.158	0.685	Co-occurrence
SHCBP1L	1q25.3	3 (0.58%)	0 (0.00%)	>10	0.158	0.685	Co-occurrence
BRD3	9q34	3 (0.58%)	0 (0.00%)	>10	0.158	0.685	Co-occurrence
CAPRIN1	11p13	3 (0.58%)	0 (0.00%)	>10	0.158	0.685	Co-occurrence
HHATL	3p22.1	3 (0.58%)	0 (0.00%)	>10	0.158	0.685	Co-occurrence
ABRA	8q23.1	3 (0.58%)	0 (0.00%)	>10	0.158	0.685	Co-occurrence
PDHX	11p13	3 (0.58%)	0 (0.00%)	>10	0.158	0.685	Co-occurrence
PDZD8	10q26.12	3 (0.58%)	0 (0.00%)	>10	0.158	0.685	Co-occurrence
USP51	Xp11.21	3 (0.58%)	0 (0.00%)	>10	0.158	0.685	Co-occurrence
LCE1C	1q21.3	3 (0.58%)	0 (0.00%)	>10	0.158	0.685	Co-occurrence
ZDHHC15	Xq13.3	3 (0.58%)	0 (0.00%)	>10	0.158	0.685	Co-occurrence
KCNAB1	3q26.1	3 (0.58%)	0 (0.00%)	>10	0.158	0.685	Co-occurrence
ANKRD52	12q13.3	3 (0.58%)	0 (0.00%)	>10	0.158	0.685	Co-occurrence
LNPEP	5q15	3 (0.58%)	0 (0.00%)	>10	0.158	0.685	Co-occurrence
SYVN1	11q13	3 (0.58%)	0 (0.00%)	>10	0.158	0.685	Co-occurrence
MDP1	14q12	3 (0.58%)	0 (0.00%)	>10	0.158	0.685	Co-occurrence
LIMK2	22q12.2	3 (0.58%)	0 (0.00%)	>10	0.158	0.685	Co-occurrence
LMAN1	18q21.3-q22	3 (0.58%)	0 (0.00%)	>10	0.158	0.685	Co-occurrence
LRFN5	14q21.1	3 (0.58%)	0 (0.00%)	>10	0.158	0.685	Co-occurrence
CXCR4	2q21	3 (0.58%)	0 (0.00%)	>10	0.158	0.685	Co-occurrence
ZNF214	11p15.4	3 (0.58%)	0 (0.00%)	>10	0.158	0.685	Co-occurrence
ZNF200	16p13.3	3 (0.58%)	0 (0.00%)	>10	0.158	0.685	Co-occurrence
KRT34	17q21.2	3 (0.58%)	0 (0.00%)	>10	0.158	0.685	Co-occurrence
RCOR2	11q13.1	3 (0.58%)	0 (0.00%)	>10	0.158	0.685	Co-occurrence
CCDC85A	2p16.1	3 (0.58%)	0 (0.00%)	>10	0.158	0.685	Co-occurrence
KRT9	17q21.2	3 (0.58%)	0 (0.00%)	>10	0.158	0.685	Co-occurrence
ZNF189	9q22-q31	3 (0.58%)	0 (0.00%)	>10	0.158	0.685	Co-occurrence
ZNF185	Xq28	3 (0.58%)	0 (0.00%)	>10	0.158	0.685	Co-occurrence
TSPYL4	6q22.1	3 (0.58%)	0 (0.00%)	>10	0.158	0.685	Co-occurrence
SLC25A25	9q34.11	3 (0.58%)	0 (0.00%)	>10	0.158	0.685	Co-occurrence
DMD	Xp21.2	24 (4.62%)	14 (3.17%)	0.54	0.163	0.685	Co-occurrence
ABCB7	Xq13.3	2 (0.39%)	5 (1.13%)	-1.56	0.165	0.685	Mutual exclusivity
AMOT	Xq23	2 (0.39%)	5 (1.13%)	-1.56	0.165	0.685	Mutual exclusivity
TRPC4AP	20q11.22	2 (0.39%)	5 (1.13%)	-1.56	0.165	0.685	Mutual exclusivity
EXO1	1q43	2 (0.39%)	5 (1.13%)	-1.56	0.165	0.685	Mutual exclusivity
ANPEP	15q25-q26	2 (0.39%)	5 (1.13%)	-1.56	0.165	0.685	Mutual exclusivity
PIEZO2	18p11.22	2 (0.39%)	5 (1.13%)	-1.56	0.165	0.685	Mutual exclusivity
MCC	5q21	2 (0.39%)	5 (1.13%)	-1.56	0.165	0.685	Mutual exclusivity
AR	Xq12	2 (0.39%)	5 (1.13%)	-1.56	0.165	0.685	Mutual exclusivity
BAP1	3p21.1	2 (0.39%)	5 (1.13%)	-1.56	0.165	0.685	Mutual exclusivity
EFCAB6	22q13.2	2 (0.39%)	5 (1.13%)	-1.56	0.165	0.685	Mutual exclusivity
[truncated: 13,351 more rows]

## Sheet: protein
Supplementary Table 3. Proteins differentially expressed between tumors with FAM83 mutation and those without any FAM83 alteration.
Gene	Cytoband	Mean protein expression(Altered)	Mean protein expression(Unaltered)	Standard deviation of protein expression(Altered)	Standard deviation of protein expression(Unaltered)	p-Value	q-Value
CCNE1	19q12	0.3	-0.07	0.58	0.35	9.82e-14	1.43e-11
CCNB1	5q12	0.23	-0.47	0.92	0.88	7.28e-13	5.31e-11
ASNS	7q21.3	0.23	-0.18	0.66	0.49	1.47e-11	7.18e-10
AR	Xq12	-0.08	0.48	0.9	0.74	1.07e-10	3.92e-09
MAPK9	5q35	-0.02	0.19	0.34	0.34	6.12e-09	1.79e-07
PRKAA1	5p12	-0.05	0.12	0.23	0.31	2.49e-08	6.05e-07
GATA3	10p15	-0.1	0.48	1.18	0.99	3.79e-07	7.901e-06
BCL2	18q21.3	0.13	0.62	1.04	0.86	5.71e-07	9.367e-06
PGR	11q22-q23	0.68	1.78	2.06	2.1	5.77e-07	9.367e-06
ESR1	6q25.1	-0.42	0.7	2.36	2.03	9.2e-07	1.344e-05
INPP4B	4q31.21	-0.01	0.35	0.7	0.73	2.534e-06	3.364e-05
CDK1	10q21.1	0.01	-0.15	0.31	0.35	4.348e-06	5.29e-05
RPS6_PS240	9p21	0.12	-0.14	0.59	0.48	5.649e-06	6.345e-05
PARK7	1p36.23	0.05	0.24	0.43	0.38	6.897e-06	7.193e-05
TGM2	20q12	0.06	-0.07	0.35	0.26	2.632e-05	0.0002562
CDKN1B_PT198	12p13.1-p12	0.06	-0.06	0.3	0.26	2.975e-05	0.0002714
RPS6_PS235	9p21	0.24	-0.06	0.75	0.68	3.533e-05	0.0002896
EIF4EBP1_PT70	--	0.1	-0.01	0.24	0.27	3.57e-05	0.0002896
NOTCH1	9q34.3	0.14	0.03	0.27	0.24	4.776e-05	0.0003598
CAV1	7q31.1	0.03	0.58	1.31	1.26	4.929e-05	0.0003598
CASP7	10q25	0.19	-0.12	0.74	0.72	5.757e-05	0.0004002
EIF4EBP1_PS65	--	0.07	-0.05	0.27	0.28	6.777e-05	0.0004498
CDH3	16q22.1	0.14	-0.02	0.44	0.34	9.024e-05	0.0005669
TP53BP1	15q15-q21	-0.07	0.15	0.54	0.52	9.319e-05	0.0005669
PRKAA1_PT172	--	-0.01	0.21	0.52	0.55	0.0001433	0.0008366
CHEK1	11q24.2	0.06	-0.02	0.23	0.21	0.0001673	0.0009394
ESR1_PS118	6q25.1	-0.06	0.16	0.5	0.58	0.0001806	0.0009674
SRC	20q12-q13	0.12	0	0.35	0.25	0.0001855	0.0009674
TP53	17p13.1	-0.09	-0.32	0.63	0.64	0.0004406	0.002218
EEF2	19p13.3	-0.02	-0.11	0.25	0.26	0.0004883	0.002377
XK_PT183	--	-0.03	0.11	0.38	0.42	0.000575	0.002708
RAD50	5q31	-0.01	0.07	0.23	0.22	0.0006319	0.002883
RPS6	9p21	-0.07	-0.24	0.46	0.5	0.000676	0.002991
CHEK2_PT68	--	-0.15	-0.36	0.53	0.64	0.0007414	0.003184
CHEK2	22q12.1	0.07	-0.09	0.47	0.43	0.001024	0.004271
MAPK14	6p21.3-p21.2	-0.02	0.09	0.31	0.3	0.001289	0.005226
XK_PT37	--	0.23	0.02	0.62	0.64	0.001612	0.006362
EEF2K	16p12.2	-0.09	0.06	0.46	0.46	0.002018	0.007755
EIF4EBP1	8p12	0.16	-0.01	0.54	0.57	0.003293	0.0123
AKT1S1_PT246	19q13.33	-0.02	-0.1	0.29	0.27	0.003526	0.0129
EGFR	7p12	0.18	0.05	0.57	0.31	0.003675	0.0131
COL6A1	21q22.3	0.14	0.52	1.21	1.31	0.004574	0.0159
SMAD3	15q22.33	0	0.06	0.25	0.23	0.008651	0.0288
PCNA	20pter-p12	0.09	0.02	0.29	0.24	0.008667	0.0288
SYK	9q22	0.19	0	0.66	0.71	0.009638	0.031
GSK3B	3q13.3	0.05	-0.07	0.46	0.45	0.009976	0.031
GSK3A	19q13.2	0.05	-0.07	0.46	0.45	0.009976	0.031
CDKN1B	12p13.1-p12	0.01	0.11	0.41	0.39	0.0104	0.0317
SERPINE1	7q22.1	0.18	-0.01	0.78	0.64	0.0111	0.0332
CDH1	16q22.1	-0.09	-0.37	0.88	1.18	0.0115	0.0336
EGFR_PY1068	7p12	0.3	0.12	0.92	0.5	0.012	0.0344
SRC_PY416	20q12-q13	-0.15	-0.27	0.49	0.48	0.0154	0.0434
PRKCA_PS657	17q22-q23.2	-0.02	0.09	0.37	0.42	0.0158	0.0435
CDKN1B_PT157	12p13.1-p12	-0.05	-0.11	0.25	0.2	0.0171	0.046
MYC	8q24.21	0.01	-0.07	0.32	0.32	0.0173	0.046
IRS1	2q36	0	0.06	0.32	0.26	0.0288	0.075
ERBB3	12q13	0.03	0.12	0.41	0.45	0.0407	0.104
YBX1_PS102	1p34	0.02	-0.05	0.38	0.33	0.0424	0.107
TSC2	16p13.3	-0.02	0.06	0.42	0.41	0.0465	0.115
STAT5A	17q11.2	0.16	0.3	0.73	0.62	0.0488	0.117
PDK1_PS241	2q31.1	-0.02	0.05	0.36	0.33	0.049	0.117
BRAF	7q34	0.05	-0.07	0.61	0.58	0.0516	0.122
ERBB2_PY1248	17q12	0.23	0.08	0.85	0.62	0.0534	0.123
MAPK14_PT180	6p21.3-p21.2	0.05	0.16	0.55	0.57	0.0538	0.123
GAB2	11q14.1	0.18	0.05	0.71	0.59	0.0555	0.125
XK	Xp21.1	-0.02	-0.07	0.22	0.28	0.0693	0.153
SMAD4	18q21.1	0.07	0.11	0.25	0.26	0.0839	0.183
YWHAE	17p13.3	0.04	0.08	0.23	0.23	0.0929	0.2
STMN1	1p36.11	-0.01	-0.07	0.3	0.35	0.102	0.209
EIF4E	4q23	0.06	0.02	0.28	0.25	0.103	0.209
STAT3_PY705	17q21.31	0	0.06	0.37	0.35	0.105	0.209
CHEK1_PS345	--	-0.07	-0.12	0.24	0.26	0.107	0.209
AKT3	1q44	-0.09	-0.01	0.5	0.42	0.108	0.209
AKT2	19q13.1-q13.2	-0.09	-0.01	0.5	0.42	0.108	0.209
AKT1	14q32.32	-0.09	-0.01	0.5	0.42	0.108	0.209
PECAM1	17q23.3	-0.21	-0.31	0.54	0.66	0.111	0.214
PTEN	10q23.3	0.03	0.11	0.45	0.47	0.132	0.25
PRDX1	1p34.1	0.01	-0.05	0.34	0.35	0.134	0.25
RPS6KB1_PT389	17q23.1	0.02	-0.03	0.33	0.34	0.143	0.263
MTOR_PS2448	1p36.2	0	-0.05	0.39	0.39	0.144	0.263
DVL3	3q27	-0.04	-0.09	0.3	0.34	0.155	0.279
CLDN7	17p13.1	0.15	0.02	0.87	0.9	0.166	0.292
ATM	11q22-q23	-0.05	0.02	0.56	0.53	0.168	0.292
MAPK1	22q11.21	0.02	0.09	0.51	0.47	0.168	0.292
RAF1_PS338	--	-0.02	-0.06	0.22	0.24	0.17	0.292
ACACA	17q21	0.17	0.06	0.83	0.76	0.179	0.304
MET_PY1235	7q31	-0.05	-0.1	0.3	0.37	0.183	0.307
ACACB_PS79	--	0.22	0.12	0.8	0.66	0.197	0.323
ACACA_PS79	--	0.22	0.12	0.8	0.66	0.197	0.323
CTNNB1	3p21	0.07	-0.02	0.66	0.72	0.205	0.332
BCL2L11	2q13	0.06	0.12	0.49	0.5	0.222	0.356
SRC_PY527	20q12-q13	0.15	0.08	0.61	0.55	0.224	0.356
CCND1	11q13	0.08	0.14	0.55	0.52	0.237	0.373
BAK1	6p21.3	0.1	0.14	0.31	0.31	0.242	0.376
KIT	4q12	0.26	0.17	0.85	0.65	0.257	0.394
ERBB2	17q12	0.21	0.11	1.08	0.85	0.281	0.427
RPS6KA1_PT359	1p	-0.05	-0.02	0.32	0.33	0.305	0.459
ERRFI1	1p36	0.08	0.06	0.23	0.19	0.311	0.463
PRKCA	17q22-q23.2	0.02	0.05	0.26	0.25	0.316	0.465
EGFR_PY1173	7p12	0.04	0.07	0.29	0.31	0.319	0.465
ARAF_PS299	--	0.02	-0.01	0.29	0.28	0.322	0.465
NFKB1_PS536	4q24	0.05	-0.01	0.6	0.58	0.334	0.478
SHC1_PY317	1q21	-0.08	-0.03	0.5	0.49	0.341	0.483
ARID1A	1p35.3	-0.04	-0.02	0.27	0.21	0.351	0.493
XRCC1	19q13.2	0.05	0.06	0.2	0.16	0.381	0.53
YBX1	1p34	-0.04	-0.06	0.34	0.31	0.425	0.586
BCL2L1	20q11.21	0.02	0	0.18	0.21	0.449	0.612
RPS6KB1	17q23.1	0.03	-0.01	0.62	0.64	0.455	0.615
MRE11A	11q21	-0.13	-0.16	0.35	0.38	0.474	0.625
PXN	12q24.31	0.04	0.07	0.37	0.33	0.474	0.625
CTNNA1	5q31.2	-0.17	-0.2	0.38	0.44	0.475	0.625
IGFBP2	2q35	0.29	0.36	1.07	0.84	0.482	0.629
PRKCD_PS664	--	-0.09	-0.07	0.23	0.21	0.49	0.634
FOXO3	6q21	0.03	0.05	0.26	0.28	0.498	0.638
GSK3A_PS21	19q13.2	0.17	0.13	0.69	0.67	0.522	0.657
GSK3B_PS21	3q13.3	0.17	0.13	0.69	0.67	0.522	0.657
ITGA2	5q11.2	-0.02	-0.04	0.33	0.31	0.537	0.671
HSPA1A	6p21.3	0.2	0.14	0.98	1.09	0.555	0.686
BAX	19q13.3-q13.4	0.03	0.05	0.36	0.3	0.56	0.687
SMAD1	4q31	0.01	0.02	0.3	0.24	0.605	0.736
ERBB3_PY1289	--	0.07	0.09	0.37	0.3	0.617	0.745
RAF1	3p25	0	-0.01	0.3	0.27	0.653	0.781
MAP2K1_PS217	15q22.1-q22.33	0.03	0.02	0.29	0.27	0.673	0.798
PIK3CA	3q26.3	0	0.01	0.31	0.24	0.686	0.798
CDH2	18q11.2	0.03	0.02	0.31	0.31	0.696	0.798
AKT3_PT308	--	0.26	0.24	0.67	0.59	0.7	0.798
AKT2_PT308	--	0.26	0.24	0.67	0.59	0.7	0.798
AKT1_PT308	--	0.26	0.24	0.67	0.59	0.7	0.798
FN1	2q34	0.06	0.02	0.97	1.16	0.712	0.806
MAPK3_PT202	16p11.2	0.08	0.12	1.1	1.18	0.735	0.82
MAPK1_PT202	22q11.21	0.08	0.12	1.1	1.18	0.735	0.82
XRCC5	2q35	0.01	0	0.43	0.38	0.743	0.822
MTOR	1p36.2	0	0.01	0.57	0.58	0.804	0.861
PDCD4	10q24	-0.23	-0.26	1.18	1.42	0.808	0.861
AKT3_PS473	--	0.32	0.3	0.87	0.74	0.808	0.861
AKT2_PS473	--	0.32	0.3	0.87	0.74	0.808	0.861
AKT1_PS473	--	0.32	0.3	0.87	0.74	0.808	0.861
LCK	1p34.3	0.15	0.13	0.5	0.58	0.84	0.889
YAP1_PS127	11q13	0.16	0.17	0.59	0.52	0.904	0.948
MAP2K1	15q22.1-q22.33	0.15	0.15	0.43	0.34	0.909	0.948
XBP1	22q12.1|22q12	-0.05	-0.05	0.33	0.41	0.922	0.955
KDR	4q11-q12	0.01	0.02	0.77	0.73	0.954	0.978
NF2	22q12.2	0.05	0.05	0.25	0.28	0.958	0.978
BECN1	17q21	-0.15	-0.15	0.3	0.34	0.971	0.979
BID	22q11.1	0.05	0.05	0.3	0.28	0.972	0.979
RB1_PS807	13q14.2	0.03	0.03	0.6	0.65	0.993	0.993
