# Supplementary material for: FAM83 family oncogenes are broadly involved in human cancers: an integrative multi‐omics approach
Source: Mol Oncol. 2017 Jan 9;11(2):167–79. doi: 10.1002/1878-0261.12016 (PMC5527452; doi:10.1002/1878-0261.12016)
Supplement: Supplementary file 7 — Table S4. Gene Ontology analysis of proteins differentially expressed between tumors with FAM83 mutation and those without any FAM83 alteration. [file MOL2-11-167-s007.xlsx]

## Sheet: Mao_Table_S4.txt
Supplementary Table 4. Gene Ontology analysis of proteins differentially expressed between tumors with FAM83 mutation and those without any FAM83 alteration.
User file and parameters: User file: textAreaUpload.txt, Organism: hsapiens, Id Type: gene_symbol, Ref Set: entrezgene, Significance Level: .05, Statistics Test: Hypergeometric, MTC: BH, Minimum: 2
The results for all enriched BP GO category are listed in this table. For each GO category, the first row lists its sub-root
(biological process), category name, and corresponding GO ID. The second row lists
number of reference genes in the category (C), number of genes in the gene set and also in the category (O), expected number in the
category (E), Ratio of enrichment (R), p value from hypergeometric test (rawP), and p value adjusted by the multiple test adjustment (adjP).
Finally, genes in the category are listed. For each gene, the table lists the user uploaded ID and value (optional), Entrez ID,
Ensembl Gene Stable ID, Gene symbol, and description.
biological process	regulation of leukocyte activation	GO:0002694
C=330;O=5;E=0.97;R=5.16;rawP=0.0027;adjP=0.0046
GATA3	NA	2625	ENSG00000107485	GATA3	GATA binding protein 3
BCL2	NA	596	ENSG00000171791	BCL2	B-cell CLL/lymphoma 2
CAV1	NA	857	ENSG00000105974	CAV1	caveolin 1, caveolae protein, 22kDa
SYK	NA	6850	ENSG00000165025	SYK	spleen tyrosine kinase
SRC	NA	6714	ENSG00000197122	SRC	v-src sarcoma (Schmidt-Ruppin A-2) viral oncogene homolog (avian)
biological process	regulation of gliogenesis	GO:0014013
C=62;O=2;E=0.18;R=10.98;rawP=0.0143;adjP=0.0193
NOTCH1	NA	4851	ENSG00000148400	NOTCH1	notch 1
CDK1	NA	983	ENSG00000170312	CDK1	cyclin-dependent kinase 1
biological process	cellular metabolic process	GO:0044237
C=8612;O=39;E=25.31;R=1.54;rawP=4.22e-06;adjP=1.92e-05
PRKAA1	NA	5562	ENSG00000132356	PRKAA1	protein kinase, AMP-activated, alpha 1 catalytic subunit
TP53	NA	7157	ENSG00000141510	TP53	tumor protein p53
GATA3	NA	2625	ENSG00000107485	GATA3	GATA binding protein 3
CHEK1	NA	1111	ENSG00000149554	CHEK1	checkpoint kinase 1
AKT1S1	NA	84335	ENSG00000204673	AKT1S1	AKT1 substrate 1 (proline-rich)
PRKCA	NA	5578	ENSG00000154229	PRKCA	protein kinase C, alpha
CCNB1	NA	891	ENSG00000134057	CCNB1	cyclin B1
MAPK14	NA	1432	ENSG00000112062	MAPK14	mitogen-activated protein kinase 14
CCNE1	NA	898	ENSG00000105173	CCNE1	cyclin E1
SRC	NA	6714	ENSG00000197122	SRC	v-src sarcoma (Schmidt-Ruppin A-2) viral oncogene homolog (avian)
PARK7	NA	11315	ENSG00000116288	PARK7	parkinson protein 7
EEF2K	NA	29904	ENSG00000103319	EEF2K	eukaryotic elongation factor-2 kinase
PCNA	NA	5111	ENSG00000132646	PCNA	proliferating cell nuclear antigen
ASNS	NA	440	ENSG00000070669	ASNS	asparagine synthetase (glutamine-hydrolyzing)
CDH1	NA	999	ENSG00000039068	CDH1	cadherin 1, type 1, E-cadherin (epithelial)
EEF2	NA	1938	ENSG00000167658	EEF2	eukaryotic translation elongation factor 2
MYC	NA	4609	ENSG00000136997	MYC	v-myc myelocytomatosis viral oncogene homolog (avian)
MAPK9	NA	5601	ENSG00000050748	MAPK9	mitogen-activated protein kinase 9
RPS6	NA	6194	ENSG00000137154	RPS6	ribosomal protein S6
CDKN1B	NA	1027	ENSG00000111276	CDKN1B	cyclin-dependent kinase inhibitor 1B (p27, Kip1)
BCL2	NA	596	ENSG00000171791	BCL2	B-cell CLL/lymphoma 2
TGM2	NA	7052	ENSG00000198959	TGM2	transglutaminase 2 (C polypeptide, protein-glutamine-gamma-glutamyltransferase)
PGR	NA	5241	ENSG00000082175	PGR	progesterone receptor
SYK	NA	6850	ENSG00000165025	SYK	spleen tyrosine kinase
NOTCH1	NA	4851	ENSG00000148400	NOTCH1	notch 1
GSK3A	NA	2931	ENSG00000105723	GSK3A	glycogen synthase kinase 3 alpha
CAV1	NA	857	ENSG00000105974	CAV1	caveolin 1, caveolae protein, 22kDa
CDK1	NA	983	ENSG00000170312	CDK1	cyclin-dependent kinase 1
EGFR	NA	1956	ENSG00000146648	EGFR	epidermal growth factor receptor
SMAD3	NA	4088	ENSG00000166949	SMAD3	SMAD family member 3
TP53BP1	NA	7158	ENSG00000067369	TP53BP1	tumor protein p53 binding protein 1
EIF4EBP1	NA	1978	ENSG00000187840	EIF4EBP1	eukaryotic translation initiation factor 4E binding protein 1
RAD50	NA	10111	ENSG00000113522	RAD50	RAD50 homolog (S. cerevisiae)
INPP4B	NA	8821	ENSG00000109452	INPP4B	inositol polyphosphate-4-phosphatase, type II, 105kDa
AR	NA	367	ENSG00000169083	AR	androgen receptor
GSK3B	NA	2932	ENSG00000082701	GSK3B	glycogen synthase kinase 3 beta
SERPINE1	NA	5054	ENSG00000106366	SERPINE1	serpin peptidase inhibitor, clade E (nexin, plasminogen activator inhibitor type 1), member 1
CHEK2	NA	11200	ENSG00000183765	CHEK2	checkpoint kinase 2
ESR1	NA	2099	ENSG00000091831	ESR1	estrogen receptor 1
biological process	regulation of cell growth	GO:0001558
C=295;O=5;E=0.87;R=5.77;rawP=0.0017;adjP=0.0031
SMAD3	NA	4088	ENSG00000166949	SMAD3	SMAD family member 3
CDKN1B	NA	1027	ENSG00000111276	CDKN1B	cyclin-dependent kinase inhibitor 1B (p27, Kip1)
BCL2	NA	596	ENSG00000171791	BCL2	B-cell CLL/lymphoma 2
GSK3A	NA	2931	ENSG00000105723	GSK3A	glycogen synthase kinase 3 alpha
TP53	NA	7157	ENSG00000141510	TP53	tumor protein p53
biological process	regulation of muscle cell differentiation	GO:0051147
C=104;O=4;E=0.31;R=13.09;rawP=0.0002;adjP=0.0005
NOTCH1	NA	4851	ENSG00000148400	NOTCH1	notch 1
BCL2	NA	596	ENSG00000171791	BCL2	B-cell CLL/lymphoma 2
GSK3A	NA	2931	ENSG00000105723	GSK3A	glycogen synthase kinase 3 alpha
MAPK14	NA	1432	ENSG00000112062	MAPK14	mitogen-activated protein kinase 14
biological process	regulation of phospholipase C activity	GO:1900274
C=65;O=2;E=0.19;R=10.47;rawP=0.0156;adjP=0.0206
PRKCA	NA	5578	ENSG00000154229	PRKCA	protein kinase C, alpha
EGFR	NA	1956	ENSG00000146648	EGFR	epidermal growth factor receptor
biological process	embryonic morphogenesis	GO:0048598
C=495;O=5;E=1.45;R=3.44;rawP=0.0145;adjP=0.0195
AR	NA	367	ENSG00000169083	AR	androgen receptor
SMAD3	NA	4088	ENSG00000166949	SMAD3	SMAD family member 3
GATA3	NA	2625	ENSG00000107485	GATA3	GATA binding protein 3
NOTCH1	NA	4851	ENSG00000148400	NOTCH1	notch 1
TP53	NA	7157	ENSG00000141510	TP53	tumor protein p53
biological process	epithelial cell development	GO:0002064
C=82;O=3;E=0.24;R=12.45;rawP=0.0018;adjP=0.0033
GATA3	NA	2625	ENSG00000107485	GATA3	GATA binding protein 3
ESR1	NA	2099	ENSG00000091831	ESR1	estrogen receptor 1
PGR	NA	5241	ENSG00000082175	PGR	progesterone receptor
biological process	activation of cysteine-type endopeptidase activity	GO:0097202
C=87;O=3;E=0.26;R=11.73;rawP=0.0021;adjP=0.0038
SMAD3	NA	4088	ENSG00000166949	SMAD3	SMAD family member 3
CDKN1B	NA	1027	ENSG00000111276	CDKN1B	cyclin-dependent kinase inhibitor 1B (p27, Kip1)
CASP7	NA	840	ENSG00000165806	CASP7	caspase 7, apoptosis-related cysteine peptidase
biological process	regulation of receptor-mediated endocytosis	GO:0048259
C=45;O=2;E=0.13;R=15.12;rawP=0.0077;adjP=0.0112
SERPINE1	NA	5054	ENSG00000106366	SERPINE1	serpin peptidase inhibitor, clade E (nexin, plasminogen activator inhibitor type 1), member 1
PRKCA	NA	5578	ENSG00000154229	PRKCA	protein kinase C, alpha
biological process	positive regulation of DNA metabolic process	GO:0051054
C=98;O=3;E=0.29;R=10.42;rawP=0.0030;adjP=0.0051
CDK1	NA	983	ENSG00000170312	CDK1	cyclin-dependent kinase 1
MYC	NA	4609	ENSG00000136997	MYC	v-myc myelocytomatosis viral oncogene homolog (avian)
EGFR	NA	1956	ENSG00000146648	EGFR	epidermal growth factor receptor
biological process	platelet activation	GO:0030168
C=218;O=5;E=0.64;R=7.80;rawP=0.0004;adjP=0.0009
SERPINE1	NA	5054	ENSG00000106366	SERPINE1	serpin peptidase inhibitor, clade E (nexin, plasminogen activator inhibitor type 1), member 1
PRKCA	NA	5578	ENSG00000154229	PRKCA	protein kinase C, alpha
MAPK14	NA	1432	ENSG00000112062	MAPK14	mitogen-activated protein kinase 14
SYK	NA	6850	ENSG00000165025	SYK	spleen tyrosine kinase
SRC	NA	6714	ENSG00000197122	SRC	v-src sarcoma (Schmidt-Ruppin A-2) viral oncogene homolog (avian)
biological process	regulation of primary metabolic process	GO:0080090
C=4314;O=32;E=12.68;R=2.52;rawP=1.44e-09;adjP=1.95e-08
NOTCH1	NA	4851	ENSG00000148400	NOTCH1	notch 1
GSK3A	NA	2931	ENSG00000105723	GSK3A	glycogen synthase kinase 3 alpha
PRKAA1	NA	5562	ENSG00000132356	PRKAA1	protein kinase, AMP-activated, alpha 1 catalytic subunit
TP53	NA	7157	ENSG00000141510	TP53	tumor protein p53
GATA3	NA	2625	ENSG00000107485	GATA3	GATA binding protein 3
CHEK1	NA	1111	ENSG00000149554	CHEK1	checkpoint kinase 1
CAV1	NA	857	ENSG00000105974	CAV1	caveolin 1, caveolae protein, 22kDa
AKT1S1	NA	84335	ENSG00000204673	AKT1S1	AKT1 substrate 1 (proline-rich)
PRKCA	NA	5578	ENSG00000154229	PRKCA	protein kinase C, alpha
CCNB1	NA	891	ENSG00000134057	CCNB1	cyclin B1
MAPK14	NA	1432	ENSG00000112062	MAPK14	mitogen-activated protein kinase 14
CDK1	NA	983	ENSG00000170312	CDK1	cyclin-dependent kinase 1
CCNE1	NA	898	ENSG00000105173	CCNE1	cyclin E1
EGFR	NA	1956	ENSG00000146648	EGFR	epidermal growth factor receptor
EEF2K	NA	29904	ENSG00000103319	EEF2K	eukaryotic elongation factor-2 kinase
SMAD3	NA	4088	ENSG00000166949	SMAD3	SMAD family member 3
PCNA	NA	5111	ENSG00000132646	PCNA	proliferating cell nuclear antigen
ASNS	NA	440	ENSG00000070669	ASNS	asparagine synthetase (glutamine-hydrolyzing)
CDH1	NA	999	ENSG00000039068	CDH1	cadherin 1, type 1, E-cadherin (epithelial)
TP53BP1	NA	7158	ENSG00000067369	TP53BP1	tumor protein p53 binding protein 1
EIF4EBP1	NA	1978	ENSG00000187840	EIF4EBP1	eukaryotic translation initiation factor 4E binding protein 1
MYC	NA	4609	ENSG00000136997	MYC	v-myc myelocytomatosis viral oncogene homolog (avian)
RAD50	NA	10111	ENSG00000113522	RAD50	RAD50 homolog (S. cerevisiae)
MAPK9	NA	5601	ENSG00000050748	MAPK9	mitogen-activated protein kinase 9
AR	NA	367	ENSG00000169083	AR	androgen receptor
GSK3B	NA	2932	ENSG00000082701	GSK3B	glycogen synthase kinase 3 beta
CDKN1B	NA	1027	ENSG00000111276	CDKN1B	cyclin-dependent kinase inhibitor 1B (p27, Kip1)
SERPINE1	NA	5054	ENSG00000106366	SERPINE1	serpin peptidase inhibitor, clade E (nexin, plasminogen activator inhibitor type 1), member 1
BCL2	NA	596	ENSG00000171791	BCL2	B-cell CLL/lymphoma 2
CHEK2	NA	11200	ENSG00000183765	CHEK2	checkpoint kinase 2
ESR1	NA	2099	ENSG00000091831	ESR1	estrogen receptor 1
SYK	NA	6850	ENSG00000165025	SYK	spleen tyrosine kinase
biological process	regulation of canonical Wnt receptor signaling pathway	GO:0060828
C=126;O=5;E=0.37;R=13.50;rawP=3.24e-05;adjP=0.0001
GSK3B	NA	2932	ENSG00000082701	GSK3B	glycogen synthase kinase 3 beta
SMAD3	NA	4088	ENSG00000166949	SMAD3	SMAD family member 3
CAV1	NA	857	ENSG00000105974	CAV1	caveolin 1, caveolae protein, 22kDa
GSK3A	NA	2931	ENSG00000105723	GSK3A	glycogen synthase kinase 3 alpha
SRC	NA	6714	ENSG00000197122	SRC	v-src sarcoma (Schmidt-Ruppin A-2) viral oncogene homolog (avian)
biological process	metanephros development	GO:0001656
C=85;O=3;E=0.25;R=12.01;rawP=0.0020;adjP=0.0036
GATA3	NA	2625	ENSG00000107485	GATA3	GATA binding protein 3
BCL2	NA	596	ENSG00000171791	BCL2	B-cell CLL/lymphoma 2
MYC	NA	4609	ENSG00000136997	MYC	v-myc myelocytomatosis viral oncogene homolog (avian)
biological process	negative regulation of nitrogen compound metabolic process	GO:0051172
C=936;O=11;E=2.75;R=4.00;rawP=5.99e-05;adjP=0.0002
SMAD3	NA	4088	ENSG00000166949	SMAD3	SMAD family member 3
NOTCH1	NA	4851	ENSG00000148400	NOTCH1	notch 1
GSK3A	NA	2931	ENSG00000105723	GSK3A	glycogen synthase kinase 3 alpha
MYC	NA	4609	ENSG00000136997	MYC	v-myc myelocytomatosis viral oncogene homolog (avian)
PRKAA1	NA	5562	ENSG00000132356	PRKAA1	protein kinase, AMP-activated, alpha 1 catalytic subunit
TP53	NA	7157	ENSG00000141510	TP53	tumor protein p53
GSK3B	NA	2932	ENSG00000082701	GSK3B	glycogen synthase kinase 3 beta
GATA3	NA	2625	ENSG00000107485	GATA3	GATA binding protein 3
CDKN1B	NA	1027	ENSG00000111276	CDKN1B	cyclin-dependent kinase inhibitor 1B (p27, Kip1)
CAV1	NA	857	ENSG00000105974	CAV1	caveolin 1, caveolae protein, 22kDa
PRKCA	NA	5578	ENSG00000154229	PRKCA	protein kinase C, alpha
biological process	tertiary branching involved in mammary gland duct morphogenesis	GO:0060748
C=3;O=2;E=0.01;R=226.82;rawP=2.53e-05;adjP=9.14e-05
AR	NA	367	ENSG00000169083	AR	androgen receptor
PGR	NA	5241	ENSG00000082175	PGR	progesterone receptor
biological process	negative regulation of cell development	GO:0010721
C=118;O=4;E=0.35;R=11.53;rawP=0.0004;adjP=0.0009
GSK3B	NA	2932	ENSG00000082701	GSK3B	glycogen synthase kinase 3 beta
NOTCH1	NA	4851	ENSG00000148400	NOTCH1	notch 1
GSK3A	NA	2931	ENSG00000105723	GSK3A	glycogen synthase kinase 3 alpha
TP53	NA	7157	ENSG00000141510	TP53	tumor protein p53
biological process	cell proliferation involved in kidney development	GO:0072111
C=13;O=2;E=0.04;R=52.34;rawP=0.0006;adjP=0.0013
GATA3	NA	2625	ENSG00000107485	GATA3	GATA binding protein 3
MYC	NA	4609	ENSG00000136997	MYC	v-myc myelocytomatosis viral oncogene homolog (avian)
biological process	glucan metabolic process	GO:0044042
C=69;O=2;E=0.20;R=9.86;rawP=0.0175;adjP=0.0226
GSK3B	NA	2932	ENSG00000082701	GSK3B	glycogen synthase kinase 3 beta
GSK3A	NA	2931	ENSG00000105723	GSK3A	glycogen synthase kinase 3 alpha
biological process	ventricular septum development	GO:0003281
C=40;O=2;E=0.12;R=17.01;rawP=0.0061;adjP=0.0093
GATA3	NA	2625	ENSG00000107485	GATA3	GATA binding protein 3
NOTCH1	NA	4851	ENSG00000148400	NOTCH1	notch 1
biological process	negative regulation of transcription, DNA-dependent	GO:0045892
C=816;O=8;E=2.40;R=3.34;rawP=0.0023;adjP=0.0041
SMAD3	NA	4088	ENSG00000166949	SMAD3	SMAD family member 3
NOTCH1	NA	4851	ENSG00000148400	NOTCH1	notch 1
MYC	NA	4609	ENSG00000136997	MYC	v-myc myelocytomatosis viral oncogene homolog (avian)
TP53	NA	7157	ENSG00000141510	TP53	tumor protein p53
GATA3	NA	2625	ENSG00000107485	GATA3	GATA binding protein 3
CDKN1B	NA	1027	ENSG00000111276	CDKN1B	cyclin-dependent kinase inhibitor 1B (p27, Kip1)
GSK3B	NA	2932	ENSG00000082701	GSK3B	glycogen synthase kinase 3 beta
CAV1	NA	857	ENSG00000105974	CAV1	caveolin 1, caveolae protein, 22kDa
biological process	heterocycle metabolic process	GO:0046483
C=5385;O=29;E=15.83;R=1.83;rawP=4.34e-05;adjP=0.0001
NOTCH1	NA	4851	ENSG00000148400	NOTCH1	notch 1
GSK3A	NA	2931	ENSG00000105723	GSK3A	glycogen synthase kinase 3 alpha
PRKAA1	NA	5562	ENSG00000132356	PRKAA1	protein kinase, AMP-activated, alpha 1 catalytic subunit
TP53	NA	7157	ENSG00000141510	TP53	tumor protein p53
GATA3	NA	2625	ENSG00000107485	GATA3	GATA binding protein 3
CHEK1	NA	1111	ENSG00000149554	CHEK1	checkpoint kinase 1
CAV1	NA	857	ENSG00000105974	CAV1	caveolin 1, caveolae protein, 22kDa
PRKCA	NA	5578	ENSG00000154229	PRKCA	protein kinase C, alpha
CCNB1	NA	891	ENSG00000134057	CCNB1	cyclin B1
MAPK14	NA	1432	ENSG00000112062	MAPK14	mitogen-activated protein kinase 14
CDK1	NA	983	ENSG00000170312	CDK1	cyclin-dependent kinase 1
CCNE1	NA	898	ENSG00000105173	CCNE1	cyclin E1
EGFR	NA	1956	ENSG00000146648	EGFR	epidermal growth factor receptor
SMAD3	NA	4088	ENSG00000166949	SMAD3	SMAD family member 3
PCNA	NA	5111	ENSG00000132646	PCNA	proliferating cell nuclear antigen
ASNS	NA	440	ENSG00000070669	ASNS	asparagine synthetase (glutamine-hydrolyzing)
CDH1	NA	999	ENSG00000039068	CDH1	cadherin 1, type 1, E-cadherin (epithelial)
TP53BP1	NA	7158	ENSG00000067369	TP53BP1	tumor protein p53 binding protein 1
MYC	NA	4609	ENSG00000136997	MYC	v-myc myelocytomatosis viral oncogene homolog (avian)
RAD50	NA	10111	ENSG00000113522	RAD50	RAD50 homolog (S. cerevisiae)
MAPK9	NA	5601	ENSG00000050748	MAPK9	mitogen-activated protein kinase 9
RPS6	NA	6194	ENSG00000137154	RPS6	ribosomal protein S6
AR	NA	367	ENSG00000169083	AR	androgen receptor
GSK3B	NA	2932	ENSG00000082701	GSK3B	glycogen synthase kinase 3 beta
CDKN1B	NA	1027	ENSG00000111276	CDKN1B	cyclin-dependent kinase inhibitor 1B (p27, Kip1)
SERPINE1	NA	5054	ENSG00000106366	SERPINE1	serpin peptidase inhibitor, clade E (nexin, plasminogen activator inhibitor type 1), member 1
CHEK2	NA	11200	ENSG00000183765	CHEK2	checkpoint kinase 2
ESR1	NA	2099	ENSG00000091831	ESR1	estrogen receptor 1
PGR	NA	5241	ENSG00000082175	PGR	progesterone receptor
biological process	negative regulation of cell communication	GO:0010648
C=685;O=16;E=2.01;R=7.95;rawP=3.65e-11;adjP=9.05e-10
SMAD3	NA	4088	ENSG00000166949	SMAD3	SMAD family member 3
NOTCH1	NA	4851	ENSG00000148400	NOTCH1	notch 1
GSK3A	NA	2931	ENSG00000105723	GSK3A	glycogen synthase kinase 3 alpha
MYC	NA	4609	ENSG00000136997	MYC	v-myc myelocytomatosis viral oncogene homolog (avian)
PRKAA1	NA	5562	ENSG00000132356	PRKAA1	protein kinase, AMP-activated, alpha 1 catalytic subunit
TP53	NA	7157	ENSG00000141510	TP53	tumor protein p53
GSK3B	NA	2932	ENSG00000082701	GSK3B	glycogen synthase kinase 3 beta
GATA3	NA	2625	ENSG00000107485	GATA3	GATA binding protein 3
BCL2	NA	596	ENSG00000171791	BCL2	B-cell CLL/lymphoma 2
CAV1	NA	857	ENSG00000105974	CAV1	caveolin 1, caveolae protein, 22kDa
AKT1S1	NA	84335	ENSG00000204673	AKT1S1	AKT1 substrate 1 (proline-rich)
PRKCA	NA	5578	ENSG00000154229	PRKCA	protein kinase C, alpha
ESR1	NA	2099	ENSG00000091831	ESR1	estrogen receptor 1
SRC	NA	6714	ENSG00000197122	SRC	v-src sarcoma (Schmidt-Ruppin A-2) viral oncogene homolog (avian)
PARK7	NA	11315	ENSG00000116288	PARK7	parkinson protein 7
EGFR	NA	1956	ENSG00000146648	EGFR	epidermal growth factor receptor
biological process	cellular response to acid	GO:0071229
C=42;O=2;E=0.12;R=16.20;rawP=0.0067;adjP=0.0100
CDH1	NA	999	ENSG00000039068	CDH1	cadherin 1, type 1, E-cadherin (epithelial)
COL6A1	NA	1291	ENSG00000142156	COL6A1	collagen, type VI, alpha 1
biological process	cAMP metabolic process	GO:0046058
C=105;O=2;E=0.31;R=6.48;rawP=0.0381;adjP=0.0441
GSK3A	NA	2931	ENSG00000105723	GSK3A	glycogen synthase kinase 3 alpha
PRKCA	NA	5578	ENSG00000154229	PRKCA	protein kinase C, alpha
biological process	nucleobase-containing compound metabolic process	GO:0006139
C=5232;O=29;E=15.38;R=1.89;rawP=2.33e-05;adjP=8.54e-05
NOTCH1	NA	4851	ENSG00000148400	NOTCH1	notch 1
GSK3A	NA	2931	ENSG00000105723	GSK3A	glycogen synthase kinase 3 alpha
PRKAA1	NA	5562	ENSG00000132356	PRKAA1	protein kinase, AMP-activated, alpha 1 catalytic subunit
TP53	NA	7157	ENSG00000141510	TP53	tumor protein p53
GATA3	NA	2625	ENSG00000107485	GATA3	GATA binding protein 3
CHEK1	NA	1111	ENSG00000149554	CHEK1	checkpoint kinase 1
CAV1	NA	857	ENSG00000105974	CAV1	caveolin 1, caveolae protein, 22kDa
PRKCA	NA	5578	ENSG00000154229	PRKCA	protein kinase C, alpha
CCNB1	NA	891	ENSG00000134057	CCNB1	cyclin B1
MAPK14	NA	1432	ENSG00000112062	MAPK14	mitogen-activated protein kinase 14
CDK1	NA	983	ENSG00000170312	CDK1	cyclin-dependent kinase 1
CCNE1	NA	898	ENSG00000105173	CCNE1	cyclin E1
EGFR	NA	1956	ENSG00000146648	EGFR	epidermal growth factor receptor
SMAD3	NA	4088	ENSG00000166949	SMAD3	SMAD family member 3
PCNA	NA	5111	ENSG00000132646	PCNA	proliferating cell nuclear antigen
ASNS	NA	440	ENSG00000070669	ASNS	asparagine synthetase (glutamine-hydrolyzing)
CDH1	NA	999	ENSG00000039068	CDH1	cadherin 1, type 1, E-cadherin (epithelial)
TP53BP1	NA	7158	ENSG00000067369	TP53BP1	tumor protein p53 binding protein 1
MYC	NA	4609	ENSG00000136997	MYC	v-myc myelocytomatosis viral oncogene homolog (avian)
RAD50	NA	10111	ENSG00000113522	RAD50	RAD50 homolog (S. cerevisiae)
MAPK9	NA	5601	ENSG00000050748	MAPK9	mitogen-activated protein kinase 9
RPS6	NA	6194	ENSG00000137154	RPS6	ribosomal protein S6
AR	NA	367	ENSG00000169083	AR	androgen receptor
GSK3B	NA	2932	ENSG00000082701	GSK3B	glycogen synthase kinase 3 beta
CDKN1B	NA	1027	ENSG00000111276	CDKN1B	cyclin-dependent kinase inhibitor 1B (p27, Kip1)
SERPINE1	NA	5054	ENSG00000106366	SERPINE1	serpin peptidase inhibitor, clade E (nexin, plasminogen activator inhibitor type 1), member 1
CHEK2	NA	11200	ENSG00000183765	CHEK2	checkpoint kinase 2
ESR1	NA	2099	ENSG00000091831	ESR1	estrogen receptor 1
PGR	NA	5241	ENSG00000082175	PGR	progesterone receptor
biological process	positive regulation of catabolic process	GO:0009896
C=137;O=4;E=0.40;R=9.93;rawP=0.0007;adjP=0.0015
GSK3B	NA	2932	ENSG00000082701	GSK3B	glycogen synthase kinase 3 beta
CDKN1B	NA	1027	ENSG00000111276	CDKN1B	cyclin-dependent kinase inhibitor 1B (p27, Kip1)
GSK3A	NA	2931	ENSG00000105723	GSK3A	glycogen synthase kinase 3 alpha
PRKAA1	NA	5562	ENSG00000132356	PRKAA1	protein kinase, AMP-activated, alpha 1 catalytic subunit
biological process	regulation of cAMP biosynthetic process	GO:0030817
C=83;O=2;E=0.24;R=8.20;rawP=0.0247;adjP=0.0303
GSK3A	NA	2931	ENSG00000105723	GSK3A	glycogen synthase kinase 3 alpha
PRKCA	NA	5578	ENSG00000154229	PRKCA	protein kinase C, alpha
biological process	regulation of endothelial cell proliferation	GO:0001936
C=74;O=2;E=0.22;R=9.20;rawP=0.0199;adjP=0.0252
CAV1	NA	857	ENSG00000105974	CAV1	caveolin 1, caveolae protein, 22kDa
PRKCA	NA	5578	ENSG00000154229	PRKCA	protein kinase C, alpha
biological process	cardiac ventricle development	GO:0003231
C=90;O=3;E=0.26;R=11.34;rawP=0.0023;adjP=0.0041
GATA3	NA	2625	ENSG00000107485	GATA3	GATA binding protein 3
NOTCH1	NA	4851	ENSG00000148400	NOTCH1	notch 1
GSK3A	NA	2931	ENSG00000105723	GSK3A	glycogen synthase kinase 3 alpha
biological process	epithelial tube morphogenesis	GO:0060562
C=240;O=9;E=0.71;R=12.76;rawP=2.57e-08;adjP=2.30e-07
SMAD3	NA	4088	ENSG00000166949	SMAD3	SMAD family member 3
NOTCH1	NA	4851	ENSG00000148400	NOTCH1	notch 1
MYC	NA	4609	ENSG00000136997	MYC	v-myc myelocytomatosis viral oncogene homolog (avian)
GATA3	NA	2625	ENSG00000107485	GATA3	GATA binding protein 3
AR	NA	367	ENSG00000169083	AR	androgen receptor
BCL2	NA	596	ENSG00000171791	BCL2	B-cell CLL/lymphoma 2
ESR1	NA	2099	ENSG00000091831	ESR1	estrogen receptor 1
PGR	NA	5241	ENSG00000082175	PGR	progesterone receptor
SRC	NA	6714	ENSG00000197122	SRC	v-src sarcoma (Schmidt-Ruppin A-2) viral oncogene homolog (avian)
biological process	cell proliferation	GO:0008283
C=1548;O=20;E=4.55;R=4.40;rawP=2.40e-09;adjP=3.08e-08
NOTCH1	NA	4851	ENSG00000148400	NOTCH1	notch 1
PRKAA1	NA	5562	ENSG00000132356	PRKAA1	protein kinase, AMP-activated, alpha 1 catalytic subunit
TP53	NA	7157	ENSG00000141510	TP53	tumor protein p53
GATA3	NA	2625	ENSG00000107485	GATA3	GATA binding protein 3
CAV1	NA	857	ENSG00000105974	CAV1	caveolin 1, caveolae protein, 22kDa
PRKCA	NA	5578	ENSG00000154229	PRKCA	protein kinase C, alpha
CCNB1	NA	891	ENSG00000134057	CCNB1	cyclin B1
CDK1	NA	983	ENSG00000170312	CDK1	cyclin-dependent kinase 1
EGFR	NA	1956	ENSG00000146648	EGFR	epidermal growth factor receptor
SMAD3	NA	4088	ENSG00000166949	SMAD3	SMAD family member 3
PCNA	NA	5111	ENSG00000132646	PCNA	proliferating cell nuclear antigen
MYC	NA	4609	ENSG00000136997	MYC	v-myc myelocytomatosis viral oncogene homolog (avian)
CDKN1B	NA	1027	ENSG00000111276	CDKN1B	cyclin-dependent kinase inhibitor 1B (p27, Kip1)
AR	NA	367	ENSG00000169083	AR	androgen receptor
SERPINE1	NA	5054	ENSG00000106366	SERPINE1	serpin peptidase inhibitor, clade E (nexin, plasminogen activator inhibitor type 1), member 1
BCL2	NA	596	ENSG00000171791	BCL2	B-cell CLL/lymphoma 2
TGM2	NA	7052	ENSG00000198959	TGM2	transglutaminase 2 (C polypeptide, protein-glutamine-gamma-glutamyltransferase)
ESR1	NA	2099	ENSG00000091831	ESR1	estrogen receptor 1
PGR	NA	5241	ENSG00000082175	PGR	progesterone receptor
SYK	NA	6850	ENSG00000165025	SYK	spleen tyrosine kinase
biological process	regulation of fatty acid metabolic process	GO:0019217
C=82;O=2;E=0.24;R=8.30;rawP=0.0242;adjP=0.0298
CAV1	NA	857	ENSG00000105974	CAV1	caveolin 1, caveolae protein, 22kDa
PRKAA1	NA	5562	ENSG00000132356	PRKAA1	protein kinase, AMP-activated, alpha 1 catalytic subunit
biological process	intrinsic apoptotic signaling pathway in response to DNA damage response	GO:0008630
C=42;O=2;E=0.12;R=16.20;rawP=0.0067;adjP=0.0100
CHEK2	NA	11200	ENSG00000183765	CHEK2	checkpoint kinase 2
TP53	NA	7157	ENSG00000141510	TP53	tumor protein p53
biological process	heart looping	GO:0001947
C=45;O=2;E=0.13;R=15.12;rawP=0.0077;adjP=0.0112
SMAD3	NA	4088	ENSG00000166949	SMAD3	SMAD family member 3
NOTCH1	NA	4851	ENSG00000148400	NOTCH1	notch 1
biological process	nuclear division	GO:0000280
C=368;O=4;E=1.08;R=3.70;rawP=0.0225;adjP=0.0281
CHEK1	NA	1111	ENSG00000149554	CHEK1	checkpoint kinase 1
CHEK2	NA	11200	ENSG00000183765	CHEK2	checkpoint kinase 2
CCNB1	NA	891	ENSG00000134057	CCNB1	cyclin B1
CDK1	NA	983	ENSG00000170312	CDK1	cyclin-dependent kinase 1
biological process	positive regulation of cell proliferation	GO:0008284
C=655;O=13;E=1.93;R=6.75;rawP=2.72e-08;adjP=2.41e-07
NOTCH1	NA	4851	ENSG00000148400	NOTCH1	notch 1
MYC	NA	4609	ENSG00000136997	MYC	v-myc myelocytomatosis viral oncogene homolog (avian)
PRKAA1	NA	5562	ENSG00000132356	PRKAA1	protein kinase, AMP-activated, alpha 1 catalytic subunit
AR	NA	367	ENSG00000169083	AR	androgen receptor
CDKN1B	NA	1027	ENSG00000111276	CDKN1B	cyclin-dependent kinase inhibitor 1B (p27, Kip1)
BCL2	NA	596	ENSG00000171791	BCL2	B-cell CLL/lymphoma 2
TGM2	NA	7052	ENSG00000198959	TGM2	transglutaminase 2 (C polypeptide, protein-glutamine-gamma-glutamyltransferase)
PRKCA	NA	5578	ENSG00000154229	PRKCA	protein kinase C, alpha
CCNB1	NA	891	ENSG00000134057	CCNB1	cyclin B1
ESR1	NA	2099	ENSG00000091831	ESR1	estrogen receptor 1
CDK1	NA	983	ENSG00000170312	CDK1	cyclin-dependent kinase 1
SYK	NA	6850	ENSG00000165025	SYK	spleen tyrosine kinase
EGFR	NA	1956	ENSG00000146648	EGFR	epidermal growth factor receptor
biological process	organic hydroxy compound transport	GO:0015850
C=113;O=2;E=0.33;R=6.02;rawP=0.0435;adjP=0.0496
CAV1	NA	857	ENSG00000105974	CAV1	caveolin 1, caveolae protein, 22kDa
PARK7	NA	11315	ENSG00000116288	PARK7	parkinson protein 7
biological process	embryonic heart tube morphogenesis	GO:0003143
C=50;O=2;E=0.15;R=13.61;rawP=0.0095;adjP=0.0135
SMAD3	NA	4088	ENSG00000166949	SMAD3	SMAD family member 3
NOTCH1	NA	4851	ENSG00000148400	NOTCH1	notch 1
biological process	cell adhesion mediated by integrin	GO:0033627
C=47;O=2;E=0.14;R=14.48;rawP=0.0084;adjP=0.0121
SERPINE1	NA	5054	ENSG00000106366	SERPINE1	serpin peptidase inhibitor, clade E (nexin, plasminogen activator inhibitor type 1), member 1
SYK	NA	6850	ENSG00000165025	SYK	spleen tyrosine kinase
biological process	toll-like receptor 2 signaling pathway	GO:0034134
C=72;O=3;E=0.21;R=14.18;rawP=0.0012;adjP=0.0023
MAPK14	NA	1432	ENSG00000112062	MAPK14	mitogen-activated protein kinase 14
CDK1	NA	983	ENSG00000170312	CDK1	cyclin-dependent kinase 1
MAPK9	NA	5601	ENSG00000050748	MAPK9	mitogen-activated protein kinase 9
biological process	response to estrogen stimulus	GO:0043627
C=160;O=7;E=0.47;R=14.89;rawP=3.80e-07;adjP=2.52e-06
GATA3	NA	2625	ENSG00000107485	GATA3	GATA binding protein 3
SERPINE1	NA	5054	ENSG00000106366	SERPINE1	serpin peptidase inhibitor, clade E (nexin, plasminogen activator inhibitor type 1), member 1
BCL2	NA	596	ENSG00000171791	BCL2	B-cell CLL/lymphoma 2
CAV1	NA	857	ENSG00000105974	CAV1	caveolin 1, caveolae protein, 22kDa
PRKCA	NA	5578	ENSG00000154229	PRKCA	protein kinase C, alpha
ESR1	NA	2099	ENSG00000091831	ESR1	estrogen receptor 1
CCNE1	NA	898	ENSG00000105173	CCNE1	cyclin E1
biological process	cellular developmental process	GO:0048869
C=2829;O=23;E=8.31;R=2.77;rawP=5.99e-07;adjP=3.63e-06
NOTCH1	NA	4851	ENSG00000148400	NOTCH1	notch 1
GSK3A	NA	2931	ENSG00000105723	GSK3A	glycogen synthase kinase 3 alpha
TP53	NA	7157	ENSG00000141510	TP53	tumor protein p53
GATA3	NA	2625	ENSG00000107485	GATA3	GATA binding protein 3
CAV1	NA	857	ENSG00000105974	CAV1	caveolin 1, caveolae protein, 22kDa
PRKCA	NA	5578	ENSG00000154229	PRKCA	protein kinase C, alpha
CCNB1	NA	891	ENSG00000134057	CCNB1	cyclin B1
MAPK14	NA	1432	ENSG00000112062	MAPK14	mitogen-activated protein kinase 14
CDK1	NA	983	ENSG00000170312	CDK1	cyclin-dependent kinase 1
SRC	NA	6714	ENSG00000197122	SRC	v-src sarcoma (Schmidt-Ruppin A-2) viral oncogene homolog (avian)
CCNE1	NA	898	ENSG00000105173	CCNE1	cyclin E1
EGFR	NA	1956	ENSG00000146648	EGFR	epidermal growth factor receptor
SMAD3	NA	4088	ENSG00000166949	SMAD3	SMAD family member 3
CDH1	NA	999	ENSG00000039068	CDH1	cadherin 1, type 1, E-cadherin (epithelial)
MYC	NA	4609	ENSG00000136997	MYC	v-myc myelocytomatosis viral oncogene homolog (avian)
COL6A1	NA	1291	ENSG00000142156	COL6A1	collagen, type VI, alpha 1
MAPK9	NA	5601	ENSG00000050748	MAPK9	mitogen-activated protein kinase 9
AR	NA	367	ENSG00000169083	AR	androgen receptor
GSK3B	NA	2932	ENSG00000082701	GSK3B	glycogen synthase kinase 3 beta
BCL2	NA	596	ENSG00000171791	BCL2	B-cell CLL/lymphoma 2
ESR1	NA	2099	ENSG00000091831	ESR1	estrogen receptor 1
PGR	NA	5241	ENSG00000082175	PGR	progesterone receptor
SYK	NA	6850	ENSG00000165025	SYK	spleen tyrosine kinase
biological process	regulation of hemostasis	GO:1900046
C=61;O=4;E=0.18;R=22.31;rawP=2.99e-05;adjP=0.0001
SERPINE1	NA	5054	ENSG00000106366	SERPINE1	serpin peptidase inhibitor, clade E (nexin, plasminogen activator inhibitor type 1), member 1
CAV1	NA	857	ENSG00000105974	CAV1	caveolin 1, caveolae protein, 22kDa
PRKCA	NA	5578	ENSG00000154229	PRKCA	protein kinase C, alpha
SYK	NA	6850	ENSG00000165025	SYK	spleen tyrosine kinase
biological process	cell projection morphogenesis	GO:0048858
C=679;O=8;E=2.00;R=4.01;rawP=0.0007;adjP=0.0015
COL6A1	NA	1291	ENSG00000142156	COL6A1	collagen, type VI, alpha 1
GATA3	NA	2625	ENSG00000107485	GATA3	GATA binding protein 3
GSK3B	NA	2932	ENSG00000082701	GSK3B	glycogen synthase kinase 3 beta
BCL2	NA	596	ENSG00000171791	BCL2	B-cell CLL/lymphoma 2
PRKCA	NA	5578	ENSG00000154229	PRKCA	protein kinase C, alpha
SRC	NA	6714	ENSG00000197122	SRC	v-src sarcoma (Schmidt-Ruppin A-2) viral oncogene homolog (avian)
CDK1	NA	983	ENSG00000170312	CDK1	cyclin-dependent kinase 1
EGFR	NA	1956	ENSG00000146648	EGFR	epidermal growth factor receptor
biological process	immune response-regulating cell surface receptor signaling pathway	GO:0002768
C=142;O=3;E=0.42;R=7.19;rawP=0.0083;adjP=0.0120
GATA3	NA	2625	ENSG00000107485	GATA3	GATA binding protein 3
BCL2	NA	596	ENSG00000171791	BCL2	B-cell CLL/lymphoma 2
SYK	NA	6850	ENSG00000165025	SYK	spleen tyrosine kinase
biological process	positive regulation of transcription from RNA polymerase II promoter	GO:0045944
C=688;O=12;E=2.02;R=5.93;rawP=4.25e-07;adjP=2.78e-06
SMAD3	NA	4088	ENSG00000166949	SMAD3	SMAD family member 3
NOTCH1	NA	4851	ENSG00000148400	NOTCH1	notch 1
GSK3A	NA	2931	ENSG00000105723	GSK3A	glycogen synthase kinase 3 alpha
TP53BP1	NA	7158	ENSG00000067369	TP53BP1	tumor protein p53 binding protein 1
MYC	NA	4609	ENSG00000136997	MYC	v-myc myelocytomatosis viral oncogene homolog (avian)
TP53	NA	7157	ENSG00000141510	TP53	tumor protein p53
AR	NA	367	ENSG00000169083	AR	androgen receptor
GSK3B	NA	2932	ENSG00000082701	GSK3B	glycogen synthase kinase 3 beta
GATA3	NA	2625	ENSG00000107485	GATA3	GATA binding protein 3
SERPINE1	NA	5054	ENSG00000106366	SERPINE1	serpin peptidase inhibitor, clade E (nexin, plasminogen activator inhibitor type 1), member 1
ESR1	NA	2099	ENSG00000091831	ESR1	estrogen receptor 1
MAPK14	NA	1432	ENSG00000112062	MAPK14	mitogen-activated protein kinase 14
biological process	macromolecule localization	GO:0033036
C=1828;O=13;E=5.37;R=2.42;rawP=0.0017;adjP=0.0031
SMAD3	NA	4088	ENSG00000166949	SMAD3	SMAD family member 3
CDH1	NA	999	ENSG00000039068	CDH1	cadherin 1, type 1, E-cadherin (epithelial)
RPS6	NA	6194	ENSG00000137154	RPS6	ribosomal protein S6
TP53	NA	7157	ENSG00000141510	TP53	tumor protein p53
AR	NA	367	ENSG00000169083	AR	androgen receptor
GSK3B	NA	2932	ENSG00000082701	GSK3B	glycogen synthase kinase 3 beta
GATA3	NA	2625	ENSG00000107485	GATA3	GATA binding protein 3
BCL2	NA	596	ENSG00000171791	BCL2	B-cell CLL/lymphoma 2
CAV1	NA	857	ENSG00000105974	CAV1	caveolin 1, caveolae protein, 22kDa
CCNB1	NA	891	ENSG00000134057	CCNB1	cyclin B1
SYK	NA	6850	ENSG00000165025	SYK	spleen tyrosine kinase
CDK1	NA	983	ENSG00000170312	CDK1	cyclin-dependent kinase 1
EGFR	NA	1956	ENSG00000146648	EGFR	epidermal growth factor receptor
biological process	cytosolic calcium ion transport	GO:0060401
C=84;O=2;E=0.25;R=8.10;rawP=0.0253;adjP=0.0309
BCL2	NA	596	ENSG00000171791	BCL2	B-cell CLL/lymphoma 2
CAV1	NA	857	ENSG00000105974	CAV1	caveolin 1, caveolae protein, 22kDa
biological process	cell-substrate junction assembly	GO:0007044
C=59;O=3;E=0.17;R=17.30;rawP=0.0007;adjP=0.0015
SMAD3	NA	4088	ENSG00000166949	SMAD3	SMAD family member 3
BCL2	NA	596	ENSG00000171791	BCL2	B-cell CLL/lymphoma 2
SRC	NA	6714	ENSG00000197122	SRC	v-src sarcoma (Schmidt-Ruppin A-2) viral oncogene homolog (avian)
biological process	neuron apoptotic process	GO:0051402
C=159;O=6;E=0.47;R=12.84;rawP=6.56e-06;adjP=2.83e-05
GATA3	NA	2625	ENSG00000107485	GATA3	GATA binding protein 3
BCL2	NA	596	ENSG00000171791	BCL2	B-cell CLL/lymphoma 2
CASP7	NA	840	ENSG00000165806	CASP7	caspase 7, apoptosis-related cysteine peptidase
AKT1S1	NA	84335	ENSG00000204673	AKT1S1	AKT1 substrate 1 (proline-rich)
PARK7	NA	11315	ENSG00000116288	PARK7	parkinson protein 7
TP53	NA	7157	ENSG00000141510	TP53	tumor protein p53
biological process	oxidation-reduction process	GO:0055114
C=558;O=6;E=1.64;R=3.66;rawP=0.0055;adjP=0.0085
GSK3B	NA	2932	ENSG00000082701	GSK3B	glycogen synthase kinase 3 beta
GSK3A	NA	2931	ENSG00000105723	GSK3A	glycogen synthase kinase 3 alpha
PRKCA	NA	5578	ENSG00000154229	PRKCA	protein kinase C, alpha
MAPK14	NA	1432	ENSG00000112062	MAPK14	mitogen-activated protein kinase 14
MYC	NA	4609	ENSG00000136997	MYC	v-myc myelocytomatosis viral oncogene homolog (avian)
PRKAA1	NA	5562	ENSG00000132356	PRKAA1	protein kinase, AMP-activated, alpha 1 catalytic subunit
biological process	cellular response to organic nitrogen	GO:0071417
C=56;O=3;E=0.16;R=18.23;rawP=0.0006;adjP=0.0013
CDH1	NA	999	ENSG00000039068	CDH1	cadherin 1, type 1, E-cadherin (epithelial)
COL6A1	NA	1291	ENSG00000142156	COL6A1	collagen, type VI, alpha 1
PRKAA1	NA	5562	ENSG00000132356	PRKAA1	protein kinase, AMP-activated, alpha 1 catalytic subunit
biological process	neutrophil chemotaxis	GO:0030593
C=50;O=2;E=0.15;R=13.61;rawP=0.0095;adjP=0.0135
PRKCA	NA	5578	ENSG00000154229	PRKCA	protein kinase C, alpha
SYK	NA	6850	ENSG00000165025	SYK	spleen tyrosine kinase
biological process	response to copper ion	GO:0046688
C=25;O=2;E=0.07;R=27.22;rawP=0.0024;adjP=0.0042
BCL2	NA	596	ENSG00000171791	BCL2	B-cell CLL/lymphoma 2
CDK1	NA	983	ENSG00000170312	CDK1	cyclin-dependent kinase 1
biological process	endocrine system development	GO:0035270
C=136;O=5;E=0.40;R=12.51;rawP=4.67e-05;adjP=0.0002
GSK3B	NA	2932	ENSG00000082701	GSK3B	glycogen synthase kinase 3 beta
SMAD3	NA	4088	ENSG00000166949	SMAD3	SMAD family member 3
GATA3	NA	2625	ENSG00000107485	GATA3	GATA binding protein 3
GSK3A	NA	2931	ENSG00000105723	GSK3A	glycogen synthase kinase 3 alpha
CDH1	NA	999	ENSG00000039068	CDH1	cadherin 1, type 1, E-cadherin (epithelial)
biological process	leukocyte proliferation	GO:0070661
C=198;O=3;E=0.58;R=5.16;rawP=0.0203;adjP=0.0256
BCL2	NA	596	ENSG00000171791	BCL2	B-cell CLL/lymphoma 2
SYK	NA	6850	ENSG00000165025	SYK	spleen tyrosine kinase
TP53	NA	7157	ENSG00000141510	TP53	tumor protein p53
biological process	cellular component disassembly at cellular level	GO:0071845
C=289;O=4;E=0.85;R=4.71;rawP=0.0101;adjP=0.0142
CASP7	NA	840	ENSG00000165806	CASP7	caspase 7, apoptosis-related cysteine peptidase
CDH1	NA	999	ENSG00000039068	CDH1	cadherin 1, type 1, E-cadherin (epithelial)
CCNB1	NA	891	ENSG00000134057	CCNB1	cyclin B1
RPS6	NA	6194	ENSG00000137154	RPS6	ribosomal protein S6
biological process	cardiac muscle tissue development	GO:0048738
C=130;O=4;E=0.38;R=10.47;rawP=0.0006;adjP=0.0013
NOTCH1	NA	4851	ENSG00000148400	NOTCH1	notch 1
GSK3A	NA	2931	ENSG00000105723	GSK3A	glycogen synthase kinase 3 alpha
CCNB1	NA	891	ENSG00000134057	CCNB1	cyclin B1
CDK1	NA	983	ENSG00000170312	CDK1	cyclin-dependent kinase 1
biological process	regulation of macromolecule metabolic process	GO:0060255
C=4151;O=34;E=12.20;R=2.79;rawP=7.21e-12;adjP=2.60e-10
PRKAA1	NA	5562	ENSG00000132356	PRKAA1	protein kinase, AMP-activated, alpha 1 catalytic subunit
TP53	NA	7157	ENSG00000141510	TP53	tumor protein p53
GATA3	NA	2625	ENSG00000107485	GATA3	GATA binding protein 3
CHEK1	NA	1111	ENSG00000149554	CHEK1	checkpoint kinase 1
AKT1S1	NA	84335	ENSG00000204673	AKT1S1	AKT1 substrate 1 (proline-rich)
PRKCA	NA	5578	ENSG00000154229	PRKCA	protein kinase C, alpha
CCNB1	NA	891	ENSG00000134057	CCNB1	cyclin B1
MAPK14	NA	1432	ENSG00000112062	MAPK14	mitogen-activated protein kinase 14
PARK7	NA	11315	ENSG00000116288	PARK7	parkinson protein 7
CCNE1	NA	898	ENSG00000105173	CCNE1	cyclin E1
EEF2K	NA	29904	ENSG00000103319	EEF2K	eukaryotic elongation factor-2 kinase
PCNA	NA	5111	ENSG00000132646	PCNA	proliferating cell nuclear antigen
ASNS	NA	440	ENSG00000070669	ASNS	asparagine synthetase (glutamine-hydrolyzing)
CDH1	NA	999	ENSG00000039068	CDH1	cadherin 1, type 1, E-cadherin (epithelial)
MYC	NA	4609	ENSG00000136997	MYC	v-myc myelocytomatosis viral oncogene homolog (avian)
MAPK9	NA	5601	ENSG00000050748	MAPK9	mitogen-activated protein kinase 9
CDKN1B	NA	1027	ENSG00000111276	CDKN1B	cyclin-dependent kinase inhibitor 1B (p27, Kip1)
BCL2	NA	596	ENSG00000171791	BCL2	B-cell CLL/lymphoma 2
PGR	NA	5241	ENSG00000082175	PGR	progesterone receptor
SYK	NA	6850	ENSG00000165025	SYK	spleen tyrosine kinase
NOTCH1	NA	4851	ENSG00000148400	NOTCH1	notch 1
GSK3A	NA	2931	ENSG00000105723	GSK3A	glycogen synthase kinase 3 alpha
CAV1	NA	857	ENSG00000105974	CAV1	caveolin 1, caveolae protein, 22kDa
CDK1	NA	983	ENSG00000170312	CDK1	cyclin-dependent kinase 1
EGFR	NA	1956	ENSG00000146648	EGFR	epidermal growth factor receptor
SMAD3	NA	4088	ENSG00000166949	SMAD3	SMAD family member 3
TP53BP1	NA	7158	ENSG00000067369	TP53BP1	tumor protein p53 binding protein 1
EIF4EBP1	NA	1978	ENSG00000187840	EIF4EBP1	eukaryotic translation initiation factor 4E binding protein 1
RAD50	NA	10111	ENSG00000113522	RAD50	RAD50 homolog (S. cerevisiae)
GSK3B	NA	2932	ENSG00000082701	GSK3B	glycogen synthase kinase 3 beta
AR	NA	367	ENSG00000169083	AR	androgen receptor
SERPINE1	NA	5054	ENSG00000106366	SERPINE1	serpin peptidase inhibitor, clade E (nexin, plasminogen activator inhibitor type 1), member 1
CHEK2	NA	11200	ENSG00000183765	CHEK2	checkpoint kinase 2
ESR1	NA	2099	ENSG00000091831	ESR1	estrogen receptor 1
biological process	intrinsic apoptotic signaling pathway	GO:0097193
C=107;O=5;E=0.31;R=15.90;rawP=1.47e-05;adjP=5.64e-05
BCL2	NA	596	ENSG00000171791	BCL2	B-cell CLL/lymphoma 2
CHEK2	NA	11200	ENSG00000183765	CHEK2	checkpoint kinase 2
CAV1	NA	857	ENSG00000105974	CAV1	caveolin 1, caveolae protein, 22kDa
SRC	NA	6714	ENSG00000197122	SRC	v-src sarcoma (Schmidt-Ruppin A-2) viral oncogene homolog (avian)
TP53	NA	7157	ENSG00000141510	TP53	tumor protein p53
biological process	cell differentiation	GO:0030154
C=2665;O=23;E=7.83;R=2.94;rawP=1.96e-07;adjP=1.40e-06
NOTCH1	NA	4851	ENSG00000148400	NOTCH1	notch 1
GSK3A	NA	2931	ENSG00000105723	GSK3A	glycogen synthase kinase 3 alpha
TP53	NA	7157	ENSG00000141510	TP53	tumor protein p53
GATA3	NA	2625	ENSG00000107485	GATA3	GATA binding protein 3
CAV1	NA	857	ENSG00000105974	CAV1	caveolin 1, caveolae protein, 22kDa
PRKCA	NA	5578	ENSG00000154229	PRKCA	protein kinase C, alpha
CCNB1	NA	891	ENSG00000134057	CCNB1	cyclin B1
MAPK14	NA	1432	ENSG00000112062	MAPK14	mitogen-activated protein kinase 14
CDK1	NA	983	ENSG00000170312	CDK1	cyclin-dependent kinase 1
SRC	NA	6714	ENSG00000197122	SRC	v-src sarcoma (Schmidt-Ruppin A-2) viral oncogene homolog (avian)
CCNE1	NA	898	ENSG00000105173	CCNE1	cyclin E1
EGFR	NA	1956	ENSG00000146648	EGFR	epidermal growth factor receptor
SMAD3	NA	4088	ENSG00000166949	SMAD3	SMAD family member 3
CDH1	NA	999	ENSG00000039068	CDH1	cadherin 1, type 1, E-cadherin (epithelial)
MYC	NA	4609	ENSG00000136997	MYC	v-myc myelocytomatosis viral oncogene homolog (avian)
COL6A1	NA	1291	ENSG00000142156	COL6A1	collagen, type VI, alpha 1
MAPK9	NA	5601	ENSG00000050748	MAPK9	mitogen-activated protein kinase 9
AR	NA	367	ENSG00000169083	AR	androgen receptor
GSK3B	NA	2932	ENSG00000082701	GSK3B	glycogen synthase kinase 3 beta
BCL2	NA	596	ENSG00000171791	BCL2	B-cell CLL/lymphoma 2
ESR1	NA	2099	ENSG00000091831	ESR1	estrogen receptor 1
PGR	NA	5241	ENSG00000082175	PGR	progesterone receptor
SYK	NA	6850	ENSG00000165025	SYK	spleen tyrosine kinase
biological process	regulation of organ morphogenesis	GO:2000027
C=147;O=7;E=0.43;R=16.20;rawP=2.13e-07;adjP=1.51e-06
AR	NA	367	ENSG00000169083	AR	androgen receptor
GATA3	NA	2625	ENSG00000107485	GATA3	GATA binding protein 3
NOTCH1	NA	4851	ENSG00000148400	NOTCH1	notch 1
BCL2	NA	596	ENSG00000171791	BCL2	B-cell CLL/lymphoma 2
CDH1	NA	999	ENSG00000039068	CDH1	cadherin 1, type 1, E-cadherin (epithelial)
ESR1	NA	2099	ENSG00000091831	ESR1	estrogen receptor 1
MYC	NA	4609	ENSG00000136997	MYC	v-myc myelocytomatosis viral oncogene homolog (avian)
biological process	negative regulation of apoptotic process	GO:0043066
C=572;O=18;E=1.68;R=10.71;rawP=8.57e-15;adjP=6.48e-13
NOTCH1	NA	4851	ENSG00000148400	NOTCH1	notch 1
PRKAA1	NA	5562	ENSG00000132356	PRKAA1	protein kinase, AMP-activated, alpha 1 catalytic subunit
TP53	NA	7157	ENSG00000141510	TP53	tumor protein p53
GATA3	NA	2625	ENSG00000107485	GATA3	GATA binding protein 3
CAV1	NA	857	ENSG00000105974	CAV1	caveolin 1, caveolae protein, 22kDa
PRKCA	NA	5578	ENSG00000154229	PRKCA	protein kinase C, alpha
CDK1	NA	983	ENSG00000170312	CDK1	cyclin-dependent kinase 1
SRC	NA	6714	ENSG00000197122	SRC	v-src sarcoma (Schmidt-Ruppin A-2) viral oncogene homolog (avian)
PARK7	NA	11315	ENSG00000116288	PARK7	parkinson protein 7
EGFR	NA	1956	ENSG00000146648	EGFR	epidermal growth factor receptor
SMAD3	NA	4088	ENSG00000166949	SMAD3	SMAD family member 3
ASNS	NA	440	ENSG00000070669	ASNS	asparagine synthetase (glutamine-hydrolyzing)
MYC	NA	4609	ENSG00000136997	MYC	v-myc myelocytomatosis viral oncogene homolog (avian)
AR	NA	367	ENSG00000169083	AR	androgen receptor
CDKN1B	NA	1027	ENSG00000111276	CDKN1B	cyclin-dependent kinase inhibitor 1B (p27, Kip1)
GSK3B	NA	2932	ENSG00000082701	GSK3B	glycogen synthase kinase 3 beta
SERPINE1	NA	5054	ENSG00000106366	SERPINE1	serpin peptidase inhibitor, clade E (nexin, plasminogen activator inhibitor type 1), member 1
BCL2	NA	596	ENSG00000171791	BCL2	B-cell CLL/lymphoma 2
biological process	reactive oxygen species metabolic process	GO:0072593
C=119;O=5;E=0.35;R=14.30;rawP=2.46e-05;adjP=8.95e-05
BCL2	NA	596	ENSG00000171791	BCL2	B-cell CLL/lymphoma 2
MAPK14	NA	1432	ENSG00000112062	MAPK14	mitogen-activated protein kinase 14
SYK	NA	6850	ENSG00000165025	SYK	spleen tyrosine kinase
PARK7	NA	11315	ENSG00000116288	PARK7	parkinson protein 7
TP53	NA	7157	ENSG00000141510	TP53	tumor protein p53
biological process	response to corticosteroid stimulus	GO:0031960
C=148;O=6;E=0.43;R=13.79;rawP=4.34e-06;adjP=1.95e-05
SERPINE1	NA	5054	ENSG00000106366	SERPINE1	serpin peptidase inhibitor, clade E (nexin, plasminogen activator inhibitor type 1), member 1
NOTCH1	NA	4851	ENSG00000148400	NOTCH1	notch 1
BCL2	NA	596	ENSG00000171791	BCL2	B-cell CLL/lymphoma 2
CAV1	NA	857	ENSG00000105974	CAV1	caveolin 1, caveolae protein, 22kDa
PRKCA	NA	5578	ENSG00000154229	PRKCA	protein kinase C, alpha
CCNE1	NA	898	ENSG00000105173	CCNE1	cyclin E1
biological process	signal transduction involved in mitotic cell cycle G1/S checkpoint	GO:0072474
C=66;O=2;E=0.19;R=10.31;rawP=0.0161;adjP=0.0211
CDKN1B	NA	1027	ENSG00000111276	CDKN1B	cyclin-dependent kinase inhibitor 1B (p27, Kip1)
TP53	NA	7157	ENSG00000141510	TP53	tumor protein p53
biological process	negative regulation of BMP signaling pathway	GO:0030514
C=33;O=2;E=0.10;R=20.62;rawP=0.0042;adjP=0.0067
NOTCH1	NA	4851	ENSG00000148400	NOTCH1	notch 1
CAV1	NA	857	ENSG00000105974	CAV1	caveolin 1, caveolae protein, 22kDa
biological process	viral reproductive process	GO:0022415
C=540;O=6;E=1.59;R=3.78;rawP=0.0047;adjP=0.0074
SMAD3	NA	4088	ENSG00000166949	SMAD3	SMAD family member 3
CAV1	NA	857	ENSG00000105974	CAV1	caveolin 1, caveolae protein, 22kDa
SYK	NA	6850	ENSG00000165025	SYK	spleen tyrosine kinase
SRC	NA	6714	ENSG00000197122	SRC	v-src sarcoma (Schmidt-Ruppin A-2) viral oncogene homolog (avian)
RPS6	NA	6194	ENSG00000137154	RPS6	ribosomal protein S6
TP53	NA	7157	ENSG00000141510	TP53	tumor protein p53
biological process	cellular biosynthetic process	GO:0044249
C=5068;O=34;E=14.90;R=2.28;rawP=2.98e-09;adjP=3.61e-08
PRKAA1	NA	5562	ENSG00000132356	PRKAA1	protein kinase, AMP-activated, alpha 1 catalytic subunit
TP53	NA	7157	ENSG00000141510	TP53	tumor protein p53
GATA3	NA	2625	ENSG00000107485	GATA3	GATA binding protein 3
CHEK1	NA	1111	ENSG00000149554	CHEK1	checkpoint kinase 1
PRKCA	NA	5578	ENSG00000154229	PRKCA	protein kinase C, alpha
MAPK14	NA	1432	ENSG00000112062	MAPK14	mitogen-activated protein kinase 14
CCNE1	NA	898	ENSG00000105173	CCNE1	cyclin E1
EEF2K	NA	29904	ENSG00000103319	EEF2K	eukaryotic elongation factor-2 kinase
PCNA	NA	5111	ENSG00000132646	PCNA	proliferating cell nuclear antigen
ASNS	NA	440	ENSG00000070669	ASNS	asparagine synthetase (glutamine-hydrolyzing)
CDH1	NA	999	ENSG00000039068	CDH1	cadherin 1, type 1, E-cadherin (epithelial)
EEF2	NA	1938	ENSG00000167658	EEF2	eukaryotic translation elongation factor 2
MYC	NA	4609	ENSG00000136997	MYC	v-myc myelocytomatosis viral oncogene homolog (avian)
MAPK9	NA	5601	ENSG00000050748	MAPK9	mitogen-activated protein kinase 9
RPS6	NA	6194	ENSG00000137154	RPS6	ribosomal protein S6
CDKN1B	NA	1027	ENSG00000111276	CDKN1B	cyclin-dependent kinase inhibitor 1B (p27, Kip1)
BCL2	NA	596	ENSG00000171791	BCL2	B-cell CLL/lymphoma 2
PGR	NA	5241	ENSG00000082175	PGR	progesterone receptor
SYK	NA	6850	ENSG00000165025	SYK	spleen tyrosine kinase
NOTCH1	NA	4851	ENSG00000148400	NOTCH1	notch 1
GSK3A	NA	2931	ENSG00000105723	GSK3A	glycogen synthase kinase 3 alpha
CAV1	NA	857	ENSG00000105974	CAV1	caveolin 1, caveolae protein, 22kDa
CDK1	NA	983	ENSG00000170312	CDK1	cyclin-dependent kinase 1
EGFR	NA	1956	ENSG00000146648	EGFR	epidermal growth factor receptor
SMAD3	NA	4088	ENSG00000166949	SMAD3	SMAD family member 3
TP53BP1	NA	7158	ENSG00000067369	TP53BP1	tumor protein p53 binding protein 1
EIF4EBP1	NA	1978	ENSG00000187840	EIF4EBP1	eukaryotic translation initiation factor 4E binding protein 1
RAD50	NA	10111	ENSG00000113522	RAD50	RAD50 homolog (S. cerevisiae)
INPP4B	NA	8821	ENSG00000109452	INPP4B	inositol polyphosphate-4-phosphatase, type II, 105kDa
GSK3B	NA	2932	ENSG00000082701	GSK3B	glycogen synthase kinase 3 beta
AR	NA	367	ENSG00000169083	AR	androgen receptor
SERPINE1	NA	5054	ENSG00000106366	SERPINE1	serpin peptidase inhibitor, clade E (nexin, plasminogen activator inhibitor type 1), member 1
CHEK2	NA	11200	ENSG00000183765	CHEK2	checkpoint kinase 2
ESR1	NA	2099	ENSG00000091831	ESR1	estrogen receptor 1
biological process	release of cytochrome c from mitochondria	GO:0001836
C=46;O=4;E=0.14;R=29.59;rawP=9.65e-06;adjP=3.88e-05
SMAD3	NA	4088	ENSG00000166949	SMAD3	SMAD family member 3
BCL2	NA	596	ENSG00000171791	BCL2	B-cell CLL/lymphoma 2
CASP7	NA	840	ENSG00000165806	CASP7	caspase 7, apoptosis-related cysteine peptidase
TP53	NA	7157	ENSG00000141510	TP53	tumor protein p53
biological process	peptidyl-amino acid modification	GO:0018193
C=638;O=12;E=1.88;R=6.40;rawP=1.89e-07;adjP=1.36e-06
GSK3A	NA	2931	ENSG00000105723	GSK3A	glycogen synthase kinase 3 alpha
TP53	NA	7157	ENSG00000141510	TP53	tumor protein p53
GSK3B	NA	2932	ENSG00000082701	GSK3B	glycogen synthase kinase 3 beta
CHEK1	NA	1111	ENSG00000149554	CHEK1	checkpoint kinase 1
BCL2	NA	596	ENSG00000171791	BCL2	B-cell CLL/lymphoma 2
CAV1	NA	857	ENSG00000105974	CAV1	caveolin 1, caveolae protein, 22kDa
TGM2	NA	7052	ENSG00000198959	TGM2	transglutaminase 2 (C polypeptide, protein-glutamine-gamma-glutamyltransferase)
PRKCA	NA	5578	ENSG00000154229	PRKCA	protein kinase C, alpha
MAPK14	NA	1432	ENSG00000112062	MAPK14	mitogen-activated protein kinase 14
SRC	NA	6714	ENSG00000197122	SRC	v-src sarcoma (Schmidt-Ruppin A-2) viral oncogene homolog (avian)
SYK	NA	6850	ENSG00000165025	SYK	spleen tyrosine kinase
EGFR	NA	1956	ENSG00000146648	EGFR	epidermal growth factor receptor
biological process	negative regulation of glucose import	GO:0046325
C=9;O=2;E=0.03;R=75.61;rawP=0.0003;adjP=0.0007
GSK3A	NA	2931	ENSG00000105723	GSK3A	glycogen synthase kinase 3 alpha
PRKCA	NA	5578	ENSG00000154229	PRKCA	protein kinase C, alpha
biological process	negative regulation of glycogen (starch) synthase activity	GO:2000466
C=3;O=2;E=0.01;R=226.82;rawP=2.53e-05;adjP=9.14e-05
GSK3B	NA	2932	ENSG00000082701	GSK3B	glycogen synthase kinase 3 beta
GSK3A	NA	2931	ENSG00000105723	GSK3A	glycogen synthase kinase 3 alpha
biological process	regulation of cytokine production	GO:0001817
C=378;O=4;E=1.11;R=3.60;rawP=0.0245;adjP=0.0302
SMAD3	NA	4088	ENSG00000166949	SMAD3	SMAD family member 3
GATA3	NA	2625	ENSG00000107485	GATA3	GATA binding protein 3
SERPINE1	NA	5054	ENSG00000106366	SERPINE1	serpin peptidase inhibitor, clade E (nexin, plasminogen activator inhibitor type 1), member 1
SYK	NA	6850	ENSG00000165025	SYK	spleen tyrosine kinase
biological process	response to starvation	GO:0042594
C=109;O=4;E=0.32;R=12.49;rawP=0.0003;adjP=0.0007
CAV1	NA	857	ENSG00000105974	CAV1	caveolin 1, caveolae protein, 22kDa
ASNS	NA	440	ENSG00000070669	ASNS	asparagine synthetase (glutamine-hydrolyzing)
PRKAA1	NA	5562	ENSG00000132356	PRKAA1	protein kinase, AMP-activated, alpha 1 catalytic subunit
TP53	NA	7157	ENSG00000141510	TP53	tumor protein p53
biological process	cellular component organization or biogenesis	GO:0071840
C=4222;O=33;E=12.41;R=2.66;rawP=1.04e-10;adjP=2.25e-09
PRKAA1	NA	5562	ENSG00000132356	PRKAA1	protein kinase, AMP-activated, alpha 1 catalytic subunit
TP53	NA	7157	ENSG00000141510	TP53	tumor protein p53
GATA3	NA	2625	ENSG00000107485	GATA3	GATA binding protein 3
CHEK1	NA	1111	ENSG00000149554	CHEK1	checkpoint kinase 1
AKT1S1	NA	84335	ENSG00000204673	AKT1S1	AKT1 substrate 1 (proline-rich)
PRKCA	NA	5578	ENSG00000154229	PRKCA	protein kinase C, alpha
CCNB1	NA	891	ENSG00000134057	CCNB1	cyclin B1
MAPK14	NA	1432	ENSG00000112062	MAPK14	mitogen-activated protein kinase 14
SRC	NA	6714	ENSG00000197122	SRC	v-src sarcoma (Schmidt-Ruppin A-2) viral oncogene homolog (avian)
PARK7	NA	11315	ENSG00000116288	PARK7	parkinson protein 7
PCNA	NA	5111	ENSG00000132646	PCNA	proliferating cell nuclear antigen
CDH1	NA	999	ENSG00000039068	CDH1	cadherin 1, type 1, E-cadherin (epithelial)
MYC	NA	4609	ENSG00000136997	MYC	v-myc myelocytomatosis viral oncogene homolog (avian)
COL6A1	NA	1291	ENSG00000142156	COL6A1	collagen, type VI, alpha 1
RPS6	NA	6194	ENSG00000137154	RPS6	ribosomal protein S6
CDKN1B	NA	1027	ENSG00000111276	CDKN1B	cyclin-dependent kinase inhibitor 1B (p27, Kip1)
CDH3	NA	1001	ENSG00000062038	CDH3	cadherin 3, type 1, P-cadherin (placental)
BCL2	NA	596	ENSG00000171791	BCL2	B-cell CLL/lymphoma 2
TGM2	NA	7052	ENSG00000198959	TGM2	transglutaminase 2 (C polypeptide, protein-glutamine-gamma-glutamyltransferase)
SYK	NA	6850	ENSG00000165025	SYK	spleen tyrosine kinase
NOTCH1	NA	4851	ENSG00000148400	NOTCH1	notch 1
GSK3A	NA	2931	ENSG00000105723	GSK3A	glycogen synthase kinase 3 alpha
CAV1	NA	857	ENSG00000105974	CAV1	caveolin 1, caveolae protein, 22kDa
CDK1	NA	983	ENSG00000170312	CDK1	cyclin-dependent kinase 1
EGFR	NA	1956	ENSG00000146648	EGFR	epidermal growth factor receptor
SMAD3	NA	4088	ENSG00000166949	SMAD3	SMAD family member 3
CASP7	NA	840	ENSG00000165806	CASP7	caspase 7, apoptosis-related cysteine peptidase
EIF4EBP1	NA	1978	ENSG00000187840	EIF4EBP1	eukaryotic translation initiation factor 4E binding protein 1
RAD50	NA	10111	ENSG00000113522	RAD50	RAD50 homolog (S. cerevisiae)
GSK3B	NA	2932	ENSG00000082701	GSK3B	glycogen synthase kinase 3 beta
AR	NA	367	ENSG00000169083	AR	androgen receptor
SERPINE1	NA	5054	ENSG00000106366	SERPINE1	serpin peptidase inhibitor, clade E (nexin, plasminogen activator inhibitor type 1), member 1
CHEK2	NA	11200	ENSG00000183765	CHEK2	checkpoint kinase 2
biological process	regulation of smooth muscle cell migration	GO:0014910
C=26;O=2;E=0.08;R=26.17;rawP=0.0026;adjP=0.0045
SERPINE1	NA	5054	ENSG00000106366	SERPINE1	serpin peptidase inhibitor, clade E (nexin, plasminogen activator inhibitor type 1), member 1
BCL2	NA	596	ENSG00000171791	BCL2	B-cell CLL/lymphoma 2
biological process	osteoblast differentiation	GO:0001649
C=138;O=3;E=0.41;R=7.40;rawP=0.0077;adjP=0.0112
SMAD3	NA	4088	ENSG00000166949	SMAD3	SMAD family member 3
NOTCH1	NA	4851	ENSG00000148400	NOTCH1	notch 1
ESR1	NA	2099	ENSG00000091831	ESR1	estrogen receptor 1
biological process	neuron death	GO:0070997
C=165;O=6;E=0.48;R=12.37;rawP=8.11e-06;adjP=3.37e-05
GATA3	NA	2625	ENSG00000107485	GATA3	GATA binding protein 3
BCL2	NA	596	ENSG00000171791	BCL2	B-cell CLL/lymphoma 2
CASP7	NA	840	ENSG00000165806	CASP7	caspase 7, apoptosis-related cysteine peptidase
AKT1S1	NA	84335	ENSG00000204673	AKT1S1	AKT1 substrate 1 (proline-rich)
PARK7	NA	11315	ENSG00000116288	PARK7	parkinson protein 7
TP53	NA	7157	ENSG00000141510	TP53	tumor protein p53
biological process	nephron tubule development	GO:0072080
C=38;O=2;E=0.11;R=17.91;rawP=0.0055;adjP=0.0085
GATA3	NA	2625	ENSG00000107485	GATA3	GATA binding protein 3
NOTCH1	NA	4851	ENSG00000148400	NOTCH1	notch 1
biological process	regulation of protein oligomerization	GO:0032459
C=23;O=2;E=0.07;R=29.59;rawP=0.0021;adjP=0.0038
SRC	NA	6714	ENSG00000197122	SRC	v-src sarcoma (Schmidt-Ruppin A-2) viral oncogene homolog (avian)
TP53	NA	7157	ENSG00000141510	TP53	tumor protein p53
biological process	heart development	GO:0007507
C=375;O=8;E=1.10;R=7.26;rawP=1.14e-05;adjP=4.53e-05
SMAD3	NA	4088	ENSG00000166949	SMAD3	SMAD family member 3
NOTCH1	NA	4851	ENSG00000148400	NOTCH1	notch 1
CASP7	NA	840	ENSG00000165806	CASP7	caspase 7, apoptosis-related cysteine peptidase
PCNA	NA	5111	ENSG00000132646	PCNA	proliferating cell nuclear antigen
GSK3A	NA	2931	ENSG00000105723	GSK3A	glycogen synthase kinase 3 alpha
GATA3	NA	2625	ENSG00000107485	GATA3	GATA binding protein 3
CCNB1	NA	891	ENSG00000134057	CCNB1	cyclin B1
CDK1	NA	983	ENSG00000170312	CDK1	cyclin-dependent kinase 1
biological process	regulation of skeletal muscle fiber development	GO:0048742
C=40;O=2;E=0.12;R=17.01;rawP=0.0061;adjP=0.0093
NOTCH1	NA	4851	ENSG00000148400	NOTCH1	notch 1
BCL2	NA	596	ENSG00000171791	BCL2	B-cell CLL/lymphoma 2
biological process	endocrine pancreas development	GO:0031018
C=52;O=2;E=0.15;R=13.09;rawP=0.0102;adjP=0.0143
GSK3B	NA	2932	ENSG00000082701	GSK3B	glycogen synthase kinase 3 beta
GSK3A	NA	2931	ENSG00000105723	GSK3A	glycogen synthase kinase 3 alpha
biological process	cellular carbohydrate metabolic process	GO:0044262
C=210;O=3;E=0.62;R=4.86;rawP=0.0236;adjP=0.0294
GSK3B	NA	2932	ENSG00000082701	GSK3B	glycogen synthase kinase 3 beta
GSK3A	NA	2931	ENSG00000105723	GSK3A	glycogen synthase kinase 3 alpha
PRKAA1	NA	5562	ENSG00000132356	PRKAA1	protein kinase, AMP-activated, alpha 1 catalytic subunit
biological process	negative regulation of response to external stimulus	GO:0032102
C=127;O=3;E=0.37;R=8.04;rawP=0.0061;adjP=0.0093
SMAD3	NA	4088	ENSG00000166949	SMAD3	SMAD family member 3
GATA3	NA	2625	ENSG00000107485	GATA3	GATA binding protein 3
SERPINE1	NA	5054	ENSG00000106366	SERPINE1	serpin peptidase inhibitor, clade E (nexin, plasminogen activator inhibitor type 1), member 1
biological process	peptidyl-serine phosphorylation	GO:0018105
C=116;O=6;E=0.34;R=17.60;rawP=1.05e-06;adjP=5.86e-06
GSK3B	NA	2932	ENSG00000082701	GSK3B	glycogen synthase kinase 3 beta
BCL2	NA	596	ENSG00000171791	BCL2	B-cell CLL/lymphoma 2
CAV1	NA	857	ENSG00000105974	CAV1	caveolin 1, caveolae protein, 22kDa
GSK3A	NA	2931	ENSG00000105723	GSK3A	glycogen synthase kinase 3 alpha
PRKCA	NA	5578	ENSG00000154229	PRKCA	protein kinase C, alpha
MAPK14	NA	1432	ENSG00000112062	MAPK14	mitogen-activated protein kinase 14
biological process	positive regulation of phosphorus metabolic process	GO:0010562
C=636;O=15;E=1.87;R=8.02;rawP=1.55e-10;adjP=3.21e-09
ASNS	NA	440	ENSG00000070669	ASNS	asparagine synthetase (glutamine-hydrolyzing)
GSK3A	NA	2931	ENSG00000105723	GSK3A	glycogen synthase kinase 3 alpha
RAD50	NA	10111	ENSG00000113522	RAD50	RAD50 homolog (S. cerevisiae)
PRKAA1	NA	5562	ENSG00000132356	PRKAA1	protein kinase, AMP-activated, alpha 1 catalytic subunit
TP53	NA	7157	ENSG00000141510	TP53	tumor protein p53
AR	NA	367	ENSG00000169083	AR	androgen receptor
GSK3B	NA	2932	ENSG00000082701	GSK3B	glycogen synthase kinase 3 beta
BCL2	NA	596	ENSG00000171791	BCL2	B-cell CLL/lymphoma 2
CAV1	NA	857	ENSG00000105974	CAV1	caveolin 1, caveolae protein, 22kDa
PRKCA	NA	5578	ENSG00000154229	PRKCA	protein kinase C, alpha
CCNB1	NA	891	ENSG00000134057	CCNB1	cyclin B1
MAPK14	NA	1432	ENSG00000112062	MAPK14	mitogen-activated protein kinase 14
CDK1	NA	983	ENSG00000170312	CDK1	cyclin-dependent kinase 1
SYK	NA	6850	ENSG00000165025	SYK	spleen tyrosine kinase
EGFR	NA	1956	ENSG00000146648	EGFR	epidermal growth factor receptor
biological process	protein localization to organelle	GO:0033365
C=499;O=7;E=1.47;R=4.77;rawP=0.0006;adjP=0.0013
GSK3B	NA	2932	ENSG00000082701	GSK3B	glycogen synthase kinase 3 beta
SMAD3	NA	4088	ENSG00000166949	SMAD3	SMAD family member 3
CDH1	NA	999	ENSG00000039068	CDH1	cadherin 1, type 1, E-cadherin (epithelial)
CDK1	NA	983	ENSG00000170312	CDK1	cyclin-dependent kinase 1
EGFR	NA	1956	ENSG00000146648	EGFR	epidermal growth factor receptor
RPS6	NA	6194	ENSG00000137154	RPS6	ribosomal protein S6
TP53	NA	7157	ENSG00000141510	TP53	tumor protein p53
biological process	negative regulation of macromolecule biosynthetic process	GO:0010558
C=953;O=12;E=2.80;R=4.28;rawP=1.27e-05;adjP=4.98e-05
SMAD3	NA	4088	ENSG00000166949	SMAD3	SMAD family member 3
NOTCH1	NA	4851	ENSG00000148400	NOTCH1	notch 1
GSK3A	NA	2931	ENSG00000105723	GSK3A	glycogen synthase kinase 3 alpha
EIF4EBP1	NA	1978	ENSG00000187840	EIF4EBP1	eukaryotic translation initiation factor 4E binding protein 1
MYC	NA	4609	ENSG00000136997	MYC	v-myc myelocytomatosis viral oncogene homolog (avian)
TP53	NA	7157	ENSG00000141510	TP53	tumor protein p53
AR	NA	367	ENSG00000169083	AR	androgen receptor
GSK3B	NA	2932	ENSG00000082701	GSK3B	glycogen synthase kinase 3 beta
GATA3	NA	2625	ENSG00000107485	GATA3	GATA binding protein 3
CDKN1B	NA	1027	ENSG00000111276	CDKN1B	cyclin-dependent kinase inhibitor 1B (p27, Kip1)
CAV1	NA	857	ENSG00000105974	CAV1	caveolin 1, caveolae protein, 22kDa
PRKCA	NA	5578	ENSG00000154229	PRKCA	protein kinase C, alpha
biological process	response to organic cyclic compound	GO:0014070
C=580;O=18;E=1.70;R=10.56;rawP=1.09e-14;adjP=7.63e-13
NOTCH1	NA	4851	ENSG00000148400	NOTCH1	notch 1
GSK3A	NA	2931	ENSG00000105723	GSK3A	glycogen synthase kinase 3 alpha
PRKAA1	NA	5562	ENSG00000132356	PRKAA1	protein kinase, AMP-activated, alpha 1 catalytic subunit
GATA3	NA	2625	ENSG00000107485	GATA3	GATA binding protein 3
CHEK1	NA	1111	ENSG00000149554	CHEK1	checkpoint kinase 1
CAV1	NA	857	ENSG00000105974	CAV1	caveolin 1, caveolae protein, 22kDa
PRKCA	NA	5578	ENSG00000154229	PRKCA	protein kinase C, alpha
CCNB1	NA	891	ENSG00000134057	CCNB1	cyclin B1
CDK1	NA	983	ENSG00000170312	CDK1	cyclin-dependent kinase 1
SRC	NA	6714	ENSG00000197122	SRC	v-src sarcoma (Schmidt-Ruppin A-2) viral oncogene homolog (avian)
CCNE1	NA	898	ENSG00000105173	CCNE1	cyclin E1
SMAD3	NA	4088	ENSG00000166949	SMAD3	SMAD family member 3
ASNS	NA	440	ENSG00000070669	ASNS	asparagine synthetase (glutamine-hydrolyzing)
CDH1	NA	999	ENSG00000039068	CDH1	cadherin 1, type 1, E-cadherin (epithelial)
CDKN1B	NA	1027	ENSG00000111276	CDKN1B	cyclin-dependent kinase inhibitor 1B (p27, Kip1)
BCL2	NA	596	ENSG00000171791	BCL2	B-cell CLL/lymphoma 2
SERPINE1	NA	5054	ENSG00000106366	SERPINE1	serpin peptidase inhibitor, clade E (nexin, plasminogen activator inhibitor type 1), member 1
ESR1	NA	2099	ENSG00000091831	ESR1	estrogen receptor 1
biological process	heterocycle biosynthetic process	GO:0018130
C=3662;O=25;E=10.76;R=2.32;rawP=3.88e-06;adjP=1.78e-05
NOTCH1	NA	4851	ENSG00000148400	NOTCH1	notch 1
GSK3A	NA	2931	ENSG00000105723	GSK3A	glycogen synthase kinase 3 alpha
PRKAA1	NA	5562	ENSG00000132356	PRKAA1	protein kinase, AMP-activated, alpha 1 catalytic subunit
TP53	NA	7157	ENSG00000141510	TP53	tumor protein p53
GATA3	NA	2625	ENSG00000107485	GATA3	GATA binding protein 3
CHEK1	NA	1111	ENSG00000149554	CHEK1	checkpoint kinase 1
CAV1	NA	857	ENSG00000105974	CAV1	caveolin 1, caveolae protein, 22kDa
PRKCA	NA	5578	ENSG00000154229	PRKCA	protein kinase C, alpha
MAPK14	NA	1432	ENSG00000112062	MAPK14	mitogen-activated protein kinase 14
CDK1	NA	983	ENSG00000170312	CDK1	cyclin-dependent kinase 1
CCNE1	NA	898	ENSG00000105173	CCNE1	cyclin E1
SMAD3	NA	4088	ENSG00000166949	SMAD3	SMAD family member 3
PCNA	NA	5111	ENSG00000132646	PCNA	proliferating cell nuclear antigen
CDH1	NA	999	ENSG00000039068	CDH1	cadherin 1, type 1, E-cadherin (epithelial)
TP53BP1	NA	7158	ENSG00000067369	TP53BP1	tumor protein p53 binding protein 1
MYC	NA	4609	ENSG00000136997	MYC	v-myc myelocytomatosis viral oncogene homolog (avian)
MAPK9	NA	5601	ENSG00000050748	MAPK9	mitogen-activated protein kinase 9
RPS6	NA	6194	ENSG00000137154	RPS6	ribosomal protein S6
AR	NA	367	ENSG00000169083	AR	androgen receptor
GSK3B	NA	2932	ENSG00000082701	GSK3B	glycogen synthase kinase 3 beta
CDKN1B	NA	1027	ENSG00000111276	CDKN1B	cyclin-dependent kinase inhibitor 1B (p27, Kip1)
SERPINE1	NA	5054	ENSG00000106366	SERPINE1	serpin peptidase inhibitor, clade E (nexin, plasminogen activator inhibitor type 1), member 1
CHEK2	NA	11200	ENSG00000183765	CHEK2	checkpoint kinase 2
ESR1	NA	2099	ENSG00000091831	ESR1	estrogen receptor 1
PGR	NA	5241	ENSG00000082175	PGR	progesterone receptor
biological process	positive regulation of exocytosis	GO:0045921
C=36;O=2;E=0.11;R=18.90;rawP=0.0050;adjP=0.0078
PRKCA	NA	5578	ENSG00000154229	PRKCA	protein kinase C, alpha
SYK	NA	6850	ENSG00000165025	SYK	spleen tyrosine kinase
biological process	B cell differentiation	GO:0030183
C=75;O=3;E=0.22;R=13.61;rawP=0.0014;adjP=0.0027
BCL2	NA	596	ENSG00000171791	BCL2	B-cell CLL/lymphoma 2
SYK	NA	6850	ENSG00000165025	SYK	spleen tyrosine kinase
TP53	NA	7157	ENSG00000141510	TP53	tumor protein p53
biological process	single-organism metabolic process	GO:0044710
C=9232;O=40;E=27.13;R=1.47;rawP=6.91e-06;adjP=2.94e-05
PRKAA1	NA	5562	ENSG00000132356	PRKAA1	protein kinase, AMP-activated, alpha 1 catalytic subunit
TP53	NA	7157	ENSG00000141510	TP53	tumor protein p53
GATA3	NA	2625	ENSG00000107485	GATA3	GATA binding protein 3
CHEK1	NA	1111	ENSG00000149554	CHEK1	checkpoint kinase 1
AKT1S1	NA	84335	ENSG00000204673	AKT1S1	AKT1 substrate 1 (proline-rich)
PRKCA	NA	5578	ENSG00000154229	PRKCA	protein kinase C, alpha
CCNB1	NA	891	ENSG00000134057	CCNB1	cyclin B1
MAPK14	NA	1432	ENSG00000112062	MAPK14	mitogen-activated protein kinase 14
CCNE1	NA	898	ENSG00000105173	CCNE1	cyclin E1
SRC	NA	6714	ENSG00000197122	SRC	v-src sarcoma (Schmidt-Ruppin A-2) viral oncogene homolog (avian)
PARK7	NA	11315	ENSG00000116288	PARK7	parkinson protein 7
EEF2K	NA	29904	ENSG00000103319	EEF2K	eukaryotic elongation factor-2 kinase
PCNA	NA	5111	ENSG00000132646	PCNA	proliferating cell nuclear antigen
ASNS	NA	440	ENSG00000070669	ASNS	asparagine synthetase (glutamine-hydrolyzing)
CDH1	NA	999	ENSG00000039068	CDH1	cadherin 1, type 1, E-cadherin (epithelial)
EEF2	NA	1938	ENSG00000167658	EEF2	eukaryotic translation elongation factor 2
MYC	NA	4609	ENSG00000136997	MYC	v-myc myelocytomatosis viral oncogene homolog (avian)
MAPK9	NA	5601	ENSG00000050748	MAPK9	mitogen-activated protein kinase 9
RPS6	NA	6194	ENSG00000137154	RPS6	ribosomal protein S6
CDKN1B	NA	1027	ENSG00000111276	CDKN1B	cyclin-dependent kinase inhibitor 1B (p27, Kip1)
BCL2	NA	596	ENSG00000171791	BCL2	B-cell CLL/lymphoma 2
TGM2	NA	7052	ENSG00000198959	TGM2	transglutaminase 2 (C polypeptide, protein-glutamine-gamma-glutamyltransferase)
PGR	NA	5241	ENSG00000082175	PGR	progesterone receptor
SYK	NA	6850	ENSG00000165025	SYK	spleen tyrosine kinase
NOTCH1	NA	4851	ENSG00000148400	NOTCH1	notch 1
GSK3A	NA	2931	ENSG00000105723	GSK3A	glycogen synthase kinase 3 alpha
CAV1	NA	857	ENSG00000105974	CAV1	caveolin 1, caveolae protein, 22kDa
CDK1	NA	983	ENSG00000170312	CDK1	cyclin-dependent kinase 1
EGFR	NA	1956	ENSG00000146648	EGFR	epidermal growth factor receptor
SMAD3	NA	4088	ENSG00000166949	SMAD3	SMAD family member 3
CASP7	NA	840	ENSG00000165806	CASP7	caspase 7, apoptosis-related cysteine peptidase
TP53BP1	NA	7158	ENSG00000067369	TP53BP1	tumor protein p53 binding protein 1
EIF4EBP1	NA	1978	ENSG00000187840	EIF4EBP1	eukaryotic translation initiation factor 4E binding protein 1
RAD50	NA	10111	ENSG00000113522	RAD50	RAD50 homolog (S. cerevisiae)
INPP4B	NA	8821	ENSG00000109452	INPP4B	inositol polyphosphate-4-phosphatase, type II, 105kDa
AR	NA	367	ENSG00000169083	AR	androgen receptor
GSK3B	NA	2932	ENSG00000082701	GSK3B	glycogen synthase kinase 3 beta
SERPINE1	NA	5054	ENSG00000106366	SERPINE1	serpin peptidase inhibitor, clade E (nexin, plasminogen activator inhibitor type 1), member 1
CHEK2	NA	11200	ENSG00000183765	CHEK2	checkpoint kinase 2
ESR1	NA	2099	ENSG00000091831	ESR1	estrogen receptor 1
biological process	cellular response to amino acid stimulus	GO:0071230
C=38;O=2;E=0.11;R=17.91;rawP=0.0055;adjP=0.0085
CDH1	NA	999	ENSG00000039068	CDH1	cadherin 1, type 1, E-cadherin (epithelial)
COL6A1	NA	1291	ENSG00000142156	COL6A1	collagen, type VI, alpha 1
biological process	transcription factor import into nucleus	GO:0042991
C=66;O=3;E=0.19;R=15.47;rawP=0.0010;adjP=0.0020
GSK3B	NA	2932	ENSG00000082701	GSK3B	glycogen synthase kinase 3 beta
SMAD3	NA	4088	ENSG00000166949	SMAD3	SMAD family member 3
CDH1	NA	999	ENSG00000039068	CDH1	cadherin 1, type 1, E-cadherin (epithelial)
biological process	erythrocyte differentiation	GO:0030218
C=87;O=2;E=0.26;R=7.82;rawP=0.0270;adjP=0.0326
GATA3	NA	2625	ENSG00000107485	GATA3	GATA binding protein 3
MAPK14	NA	1432	ENSG00000112062	MAPK14	mitogen-activated protein kinase 14
biological process	anaphase-promoting complex-dependent proteasomal ubiquitin-dependent protein catabolic process	GO:0031145
C=83;O=2;E=0.24;R=8.20;rawP=0.0247;adjP=0.0303
CCNB1	NA	891	ENSG00000134057	CCNB1	cyclin B1
CDK1	NA	983	ENSG00000170312	CDK1	cyclin-dependent kinase 1
biological process	cell division	GO:0051301
C=465;O=5;E=1.37;R=3.66;rawP=0.0113;adjP=0.0157
CHEK2	NA	11200	ENSG00000183765	CHEK2	checkpoint kinase 2
CCNB1	NA	891	ENSG00000134057	CCNB1	cyclin B1
CDK1	NA	983	ENSG00000170312	CDK1	cyclin-dependent kinase 1
MYC	NA	4609	ENSG00000136997	MYC	v-myc myelocytomatosis viral oncogene homolog (avian)
CCNE1	NA	898	ENSG00000105173	CCNE1	cyclin E1
biological process	circulatory system process	GO:0003013
C=332;O=4;E=0.98;R=4.10;rawP=0.0160;adjP=0.0211
CAV1	NA	857	ENSG00000105974	CAV1	caveolin 1, caveolae protein, 22kDa
GSK3A	NA	2931	ENSG00000105723	GSK3A	glycogen synthase kinase 3 alpha
PRKCA	NA	5578	ENSG00000154229	PRKCA	protein kinase C, alpha
SRC	NA	6714	ENSG00000197122	SRC	v-src sarcoma (Schmidt-Ruppin A-2) viral oncogene homolog (avian)
biological process	positive regulation of peptidase activity	GO:0010952
C=121;O=4;E=0.36;R=11.25;rawP=0.0004;adjP=0.0009
SMAD3	NA	4088	ENSG00000166949	SMAD3	SMAD family member 3
CDKN1B	NA	1027	ENSG00000111276	CDKN1B	cyclin-dependent kinase inhibitor 1B (p27, Kip1)
CASP7	NA	840	ENSG00000165806	CASP7	caspase 7, apoptosis-related cysteine peptidase
MYC	NA	4609	ENSG00000136997	MYC	v-myc myelocytomatosis viral oncogene homolog (avian)
biological process	regulation of cellular process	GO:0050794
C=7687;O=39;E=22.59;R=1.73;rawP=8.51e-08;adjP=6.64e-07
PRKAA1	NA	5562	ENSG00000132356	PRKAA1	protein kinase, AMP-activated, alpha 1 catalytic subunit
TP53	NA	7157	ENSG00000141510	TP53	tumor protein p53
GATA3	NA	2625	ENSG00000107485	GATA3	GATA binding protein 3
CHEK1	NA	1111	ENSG00000149554	CHEK1	checkpoint kinase 1
AKT1S1	NA	84335	ENSG00000204673	AKT1S1	AKT1 substrate 1 (proline-rich)
PRKCA	NA	5578	ENSG00000154229	PRKCA	protein kinase C, alpha
CCNB1	NA	891	ENSG00000134057	CCNB1	cyclin B1
MAPK14	NA	1432	ENSG00000112062	MAPK14	mitogen-activated protein kinase 14
CCNE1	NA	898	ENSG00000105173	CCNE1	cyclin E1
SRC	NA	6714	ENSG00000197122	SRC	v-src sarcoma (Schmidt-Ruppin A-2) viral oncogene homolog (avian)
PARK7	NA	11315	ENSG00000116288	PARK7	parkinson protein 7
EEF2K	NA	29904	ENSG00000103319	EEF2K	eukaryotic elongation factor-2 kinase
PCNA	NA	5111	ENSG00000132646	PCNA	proliferating cell nuclear antigen
ASNS	NA	440	ENSG00000070669	ASNS	asparagine synthetase (glutamine-hydrolyzing)
CDH1	NA	999	ENSG00000039068	CDH1	cadherin 1, type 1, E-cadherin (epithelial)
MYC	NA	4609	ENSG00000136997	MYC	v-myc myelocytomatosis viral oncogene homolog (avian)
MAPK9	NA	5601	ENSG00000050748	MAPK9	mitogen-activated protein kinase 9
RPS6	NA	6194	ENSG00000137154	RPS6	ribosomal protein S6
CDKN1B	NA	1027	ENSG00000111276	CDKN1B	cyclin-dependent kinase inhibitor 1B (p27, Kip1)
BCL2	NA	596	ENSG00000171791	BCL2	B-cell CLL/lymphoma 2
TGM2	NA	7052	ENSG00000198959	TGM2	transglutaminase 2 (C polypeptide, protein-glutamine-gamma-glutamyltransferase)
PGR	NA	5241	ENSG00000082175	PGR	progesterone receptor
SYK	NA	6850	ENSG00000165025	SYK	spleen tyrosine kinase
NOTCH1	NA	4851	ENSG00000148400	NOTCH1	notch 1
GSK3A	NA	2931	ENSG00000105723	GSK3A	glycogen synthase kinase 3 alpha
CAV1	NA	857	ENSG00000105974	CAV1	caveolin 1, caveolae protein, 22kDa
CDK1	NA	983	ENSG00000170312	CDK1	cyclin-dependent kinase 1
EGFR	NA	1956	ENSG00000146648	EGFR	epidermal growth factor receptor
SMAD3	NA	4088	ENSG00000166949	SMAD3	SMAD family member 3
CASP7	NA	840	ENSG00000165806	CASP7	caspase 7, apoptosis-related cysteine peptidase
TP53BP1	NA	7158	ENSG00000067369	TP53BP1	tumor protein p53 binding protein 1
EIF4EBP1	NA	1978	ENSG00000187840	EIF4EBP1	eukaryotic translation initiation factor 4E binding protein 1
RAD50	NA	10111	ENSG00000113522	RAD50	RAD50 homolog (S. cerevisiae)
INPP4B	NA	8821	ENSG00000109452	INPP4B	inositol polyphosphate-4-phosphatase, type II, 105kDa
AR	NA	367	ENSG00000169083	AR	androgen receptor
GSK3B	NA	2932	ENSG00000082701	GSK3B	glycogen synthase kinase 3 beta
SERPINE1	NA	5054	ENSG00000106366	SERPINE1	serpin peptidase inhibitor, clade E (nexin, plasminogen activator inhibitor type 1), member 1
CHEK2	NA	11200	ENSG00000183765	CHEK2	checkpoint kinase 2
ESR1	NA	2099	ENSG00000091831	ESR1	estrogen receptor 1
biological process	intracellular transport	GO:0046907
C=1131;O=8;E=3.32;R=2.41;rawP=0.0159;adjP=0.0210
SMAD3	NA	4088	ENSG00000166949	SMAD3	SMAD family member 3
CDH1	NA	999	ENSG00000039068	CDH1	cadherin 1, type 1, E-cadherin (epithelial)
RPS6	NA	6194	ENSG00000137154	RPS6	ribosomal protein S6
TP53	NA	7157	ENSG00000141510	TP53	tumor protein p53
GSK3B	NA	2932	ENSG00000082701	GSK3B	glycogen synthase kinase 3 beta
BCL2	NA	596	ENSG00000171791	BCL2	B-cell CLL/lymphoma 2
CDK1	NA	983	ENSG00000170312	CDK1	cyclin-dependent kinase 1
EGFR	NA	1956	ENSG00000146648	EGFR	epidermal growth factor receptor
biological process	regulation of mitotic cell cycle	GO:0007346
C=315;O=11;E=0.93;R=11.88;rawP=1.21e-09;adjP=1.71e-08
SMAD3	NA	4088	ENSG00000166949	SMAD3	SMAD family member 3
ASNS	NA	440	ENSG00000070669	ASNS	asparagine synthetase (glutamine-hydrolyzing)
EIF4EBP1	NA	1978	ENSG00000187840	EIF4EBP1	eukaryotic translation initiation factor 4E binding protein 1
MYC	NA	4609	ENSG00000136997	MYC	v-myc myelocytomatosis viral oncogene homolog (avian)
TP53	NA	7157	ENSG00000141510	TP53	tumor protein p53
CDKN1B	NA	1027	ENSG00000111276	CDKN1B	cyclin-dependent kinase inhibitor 1B (p27, Kip1)
CHEK1	NA	1111	ENSG00000149554	CHEK1	checkpoint kinase 1
BCL2	NA	596	ENSG00000171791	BCL2	B-cell CLL/lymphoma 2
PRKCA	NA	5578	ENSG00000154229	PRKCA	protein kinase C, alpha
CCNB1	NA	891	ENSG00000134057	CCNB1	cyclin B1
CDK1	NA	983	ENSG00000170312	CDK1	cyclin-dependent kinase 1
biological process	DNA replication	GO:0006260
C=274;O=7;E=0.81;R=8.69;rawP=1.35e-05;adjP=5.28e-05
CHEK1	NA	1111	ENSG00000149554	CHEK1	checkpoint kinase 1
PCNA	NA	5111	ENSG00000132646	PCNA	proliferating cell nuclear antigen
CDK1	NA	983	ENSG00000170312	CDK1	cyclin-dependent kinase 1
CCNE1	NA	898	ENSG00000105173	CCNE1	cyclin E1
RAD50	NA	10111	ENSG00000113522	RAD50	RAD50 homolog (S. cerevisiae)
EGFR	NA	1956	ENSG00000146648	EGFR	epidermal growth factor receptor
TP53	NA	7157	ENSG00000141510	TP53	tumor protein p53
biological process	regulation of blood coagulation	GO:0030193
C=61;O=4;E=0.18;R=22.31;rawP=2.99e-05;adjP=0.0001
SERPINE1	NA	5054	ENSG00000106366	SERPINE1	serpin peptidase inhibitor, clade E (nexin, plasminogen activator inhibitor type 1), member 1
CAV1	NA	857	ENSG00000105974	CAV1	caveolin 1, caveolae protein, 22kDa
PRKCA	NA	5578	ENSG00000154229	PRKCA	protein kinase C, alpha
SYK	NA	6850	ENSG00000165025	SYK	spleen tyrosine kinase
biological process	gonad development	GO:0008406
C=200;O=6;E=0.59;R=10.21;rawP=2.42e-05;adjP=8.84e-05
AR	NA	367	ENSG00000169083	AR	androgen receptor
GATA3	NA	2625	ENSG00000107485	GATA3	GATA binding protein 3
BCL2	NA	596	ENSG00000171791	BCL2	B-cell CLL/lymphoma 2
ESR1	NA	2099	ENSG00000091831	ESR1	estrogen receptor 1
PGR	NA	5241	ENSG00000082175	PGR	progesterone receptor
CCNE1	NA	898	ENSG00000105173	CCNE1	cyclin E1
biological process	regulation of bone remodeling	GO:0046850
C=29;O=2;E=0.09;R=23.46;rawP=0.0033;adjP=0.0055
SYK	NA	6850	ENSG00000165025	SYK	spleen tyrosine kinase
SRC	NA	6714	ENSG00000197122	SRC	v-src sarcoma (Schmidt-Ruppin A-2) viral oncogene homolog (avian)
biological process	cardiac muscle cell differentiation	GO:0055007
C=65;O=3;E=0.19;R=15.70;rawP=0.0009;adjP=0.0018
GSK3A	NA	2931	ENSG00000105723	GSK3A	glycogen synthase kinase 3 alpha
CCNB1	NA	891	ENSG00000134057	CCNB1	cyclin B1
CDK1	NA	983	ENSG00000170312	CDK1	cyclin-dependent kinase 1
biological process	multicellular organismal development	GO:0007275
C=4077;O=28;E=11.98;R=2.34;rawP=3.90e-07;adjP=2.58e-06
NOTCH1	NA	4851	ENSG00000148400	NOTCH1	notch 1
GSK3A	NA	2931	ENSG00000105723	GSK3A	glycogen synthase kinase 3 alpha
TP53	NA	7157	ENSG00000141510	TP53	tumor protein p53
GATA3	NA	2625	ENSG00000107485	GATA3	GATA binding protein 3
CAV1	NA	857	ENSG00000105974	CAV1	caveolin 1, caveolae protein, 22kDa
PRKCA	NA	5578	ENSG00000154229	PRKCA	protein kinase C, alpha
CCNB1	NA	891	ENSG00000134057	CCNB1	cyclin B1
MAPK14	NA	1432	ENSG00000112062	MAPK14	mitogen-activated protein kinase 14
CDK1	NA	983	ENSG00000170312	CDK1	cyclin-dependent kinase 1
SRC	NA	6714	ENSG00000197122	SRC	v-src sarcoma (Schmidt-Ruppin A-2) viral oncogene homolog (avian)
CCNE1	NA	898	ENSG00000105173	CCNE1	cyclin E1
EGFR	NA	1956	ENSG00000146648	EGFR	epidermal growth factor receptor
SMAD3	NA	4088	ENSG00000166949	SMAD3	SMAD family member 3
CASP7	NA	840	ENSG00000165806	CASP7	caspase 7, apoptosis-related cysteine peptidase
PCNA	NA	5111	ENSG00000132646	PCNA	proliferating cell nuclear antigen
ASNS	NA	440	ENSG00000070669	ASNS	asparagine synthetase (glutamine-hydrolyzing)
CDH1	NA	999	ENSG00000039068	CDH1	cadherin 1, type 1, E-cadherin (epithelial)
MYC	NA	4609	ENSG00000136997	MYC	v-myc myelocytomatosis viral oncogene homolog (avian)
COL6A1	NA	1291	ENSG00000142156	COL6A1	collagen, type VI, alpha 1
AR	NA	367	ENSG00000169083	AR	androgen receptor
GSK3B	NA	2932	ENSG00000082701	GSK3B	glycogen synthase kinase 3 beta
CDKN1B	NA	1027	ENSG00000111276	CDKN1B	cyclin-dependent kinase inhibitor 1B (p27, Kip1)
SERPINE1	NA	5054	ENSG00000106366	SERPINE1	serpin peptidase inhibitor, clade E (nexin, plasminogen activator inhibitor type 1), member 1
BCL2	NA	596	ENSG00000171791	BCL2	B-cell CLL/lymphoma 2
TGM2	NA	7052	ENSG00000198959	TGM2	transglutaminase 2 (C polypeptide, protein-glutamine-gamma-glutamyltransferase)
ESR1	NA	2099	ENSG00000091831	ESR1	estrogen receptor 1
PGR	NA	5241	ENSG00000082175	PGR	progesterone receptor
SYK	NA	6850	ENSG00000165025	SYK	spleen tyrosine kinase
biological process	ventricular cardiac muscle cell development	GO:0055015
C=13;O=2;E=0.04;R=52.34;rawP=0.0006;adjP=0.0013
CCNB1	NA	891	ENSG00000134057	CCNB1	cyclin B1
CDK1	NA	983	ENSG00000170312	CDK1	cyclin-dependent kinase 1
biological process	mesenchyme development	GO:0060485
C=162;O=5;E=0.48;R=10.50;rawP=0.0001;adjP=0.0003
GSK3B	NA	2932	ENSG00000082701	GSK3B	glycogen synthase kinase 3 beta
SMAD3	NA	4088	ENSG00000166949	SMAD3	SMAD family member 3
NOTCH1	NA	4851	ENSG00000148400	NOTCH1	notch 1
BCL2	NA	596	ENSG00000171791	BCL2	B-cell CLL/lymphoma 2
MYC	NA	4609	ENSG00000136997	MYC	v-myc myelocytomatosis viral oncogene homolog (avian)
biological process	ER-nucleus signaling pathway	GO:0006984
C=97;O=4;E=0.29;R=14.03;rawP=0.0002;adjP=0.0005
GSK3B	NA	2932	ENSG00000082701	GSK3B	glycogen synthase kinase 3 beta
ASNS	NA	440	ENSG00000070669	ASNS	asparagine synthetase (glutamine-hydrolyzing)
GSK3A	NA	2931	ENSG00000105723	GSK3A	glycogen synthase kinase 3 alpha
TP53	NA	7157	ENSG00000141510	TP53	tumor protein p53
biological process	positive regulation of T cell differentiation	GO:0045582
C=54;O=2;E=0.16;R=12.60;rawP=0.0110;adjP=0.0153
GATA3	NA	2625	ENSG00000107485	GATA3	GATA binding protein 3
SYK	NA	6850	ENSG00000165025	SYK	spleen tyrosine kinase
biological process	cellular response to extracellular stimulus	GO:0031668
C=187;O=5;E=0.55;R=9.10;rawP=0.0002;adjP=0.0005
CAV1	NA	857	ENSG00000105974	CAV1	caveolin 1, caveolae protein, 22kDa
ASNS	NA	440	ENSG00000070669	ASNS	asparagine synthetase (glutamine-hydrolyzing)
CCNE1	NA	898	ENSG00000105173	CCNE1	cyclin E1
PRKAA1	NA	5562	ENSG00000132356	PRKAA1	protein kinase, AMP-activated, alpha 1 catalytic subunit
TP53	NA	7157	ENSG00000141510	TP53	tumor protein p53
biological process	cellular ion homeostasis	GO:0006873
C=586;O=6;E=1.72;R=3.48;rawP=0.0070;adjP=0.0104
BCL2	NA	596	ENSG00000171791	BCL2	B-cell CLL/lymphoma 2
CAV1	NA	857	ENSG00000105974	CAV1	caveolin 1, caveolae protein, 22kDa
TGM2	NA	7052	ENSG00000198959	TGM2	transglutaminase 2 (C polypeptide, protein-glutamine-gamma-glutamyltransferase)
PRKCA	NA	5578	ENSG00000154229	PRKCA	protein kinase C, alpha
MYC	NA	4609	ENSG00000136997	MYC	v-myc myelocytomatosis viral oncogene homolog (avian)
PARK7	NA	11315	ENSG00000116288	PARK7	parkinson protein 7
biological process	salivary gland morphogenesis	GO:0007435
C=34;O=3;E=0.10;R=30.02;rawP=0.0001;adjP=0.0003
TGM2	NA	7052	ENSG00000198959	TGM2	transglutaminase 2 (C polypeptide, protein-glutamine-gamma-glutamyltransferase)
CDH1	NA	999	ENSG00000039068	CDH1	cadherin 1, type 1, E-cadherin (epithelial)
EGFR	NA	1956	ENSG00000146648	EGFR	epidermal growth factor receptor
biological process	regulation of developmental process	GO:0050793
C=1436;O=21;E=4.22;R=4.98;rawP=7.40e-11;adjP=1.62e-09
NOTCH1	NA	4851	ENSG00000148400	NOTCH1	notch 1
GSK3A	NA	2931	ENSG00000105723	GSK3A	glycogen synthase kinase 3 alpha
TP53	NA	7157	ENSG00000141510	TP53	tumor protein p53
GATA3	NA	2625	ENSG00000107485	GATA3	GATA binding protein 3
CAV1	NA	857	ENSG00000105974	CAV1	caveolin 1, caveolae protein, 22kDa
PRKCA	NA	5578	ENSG00000154229	PRKCA	protein kinase C, alpha
CCNB1	NA	891	ENSG00000134057	CCNB1	cyclin B1
MAPK14	NA	1432	ENSG00000112062	MAPK14	mitogen-activated protein kinase 14
CDK1	NA	983	ENSG00000170312	CDK1	cyclin-dependent kinase 1
CCNE1	NA	898	ENSG00000105173	CCNE1	cyclin E1
SMAD3	NA	4088	ENSG00000166949	SMAD3	SMAD family member 3
CDH1	NA	999	ENSG00000039068	CDH1	cadherin 1, type 1, E-cadherin (epithelial)
MYC	NA	4609	ENSG00000136997	MYC	v-myc myelocytomatosis viral oncogene homolog (avian)
MAPK9	NA	5601	ENSG00000050748	MAPK9	mitogen-activated protein kinase 9
AR	NA	367	ENSG00000169083	AR	androgen receptor
GSK3B	NA	2932	ENSG00000082701	GSK3B	glycogen synthase kinase 3 beta
CDKN1B	NA	1027	ENSG00000111276	CDKN1B	cyclin-dependent kinase inhibitor 1B (p27, Kip1)
SERPINE1	NA	5054	ENSG00000106366	SERPINE1	serpin peptidase inhibitor, clade E (nexin, plasminogen activator inhibitor type 1), member 1
BCL2	NA	596	ENSG00000171791	BCL2	B-cell CLL/lymphoma 2
ESR1	NA	2099	ENSG00000091831	ESR1	estrogen receptor 1
SYK	NA	6850	ENSG00000165025	SYK	spleen tyrosine kinase
biological process	T cell lineage commitment	GO:0002360
C=14;O=2;E=0.04;R=48.60;rawP=0.0008;adjP=0.0017
BCL2	NA	596	ENSG00000171791	BCL2	B-cell CLL/lymphoma 2
TP53	NA	7157	ENSG00000141510	TP53	tumor protein p53
biological process	regulation of T cell activation	GO:0050863
C=223;O=4;E=0.66;R=6.10;rawP=0.0041;adjP=0.0066
GATA3	NA	2625	ENSG00000107485	GATA3	GATA binding protein 3
CAV1	NA	857	ENSG00000105974	CAV1	caveolin 1, caveolae protein, 22kDa
SYK	NA	6850	ENSG00000165025	SYK	spleen tyrosine kinase
SRC	NA	6714	ENSG00000197122	SRC	v-src sarcoma (Schmidt-Ruppin A-2) viral oncogene homolog (avian)
biological process	somite development	GO:0061053
C=70;O=2;E=0.21;R=9.72;rawP=0.0180;adjP=0.0231
SMAD3	NA	4088	ENSG00000166949	SMAD3	SMAD family member 3
TP53	NA	7157	ENSG00000141510	TP53	tumor protein p53
biological process	neurogenesis	GO:0022008
C=1140;O=11;E=3.35;R=3.28;rawP=0.0003;adjP=0.0007
NOTCH1	NA	4851	ENSG00000148400	NOTCH1	notch 1
CDH1	NA	999	ENSG00000039068	CDH1	cadherin 1, type 1, E-cadherin (epithelial)
COL6A1	NA	1291	ENSG00000142156	COL6A1	collagen, type VI, alpha 1
TP53	NA	7157	ENSG00000141510	TP53	tumor protein p53
GSK3B	NA	2932	ENSG00000082701	GSK3B	glycogen synthase kinase 3 beta
GATA3	NA	2625	ENSG00000107485	GATA3	GATA binding protein 3
BCL2	NA	596	ENSG00000171791	BCL2	B-cell CLL/lymphoma 2
PRKCA	NA	5578	ENSG00000154229	PRKCA	protein kinase C, alpha
CDK1	NA	983	ENSG00000170312	CDK1	cyclin-dependent kinase 1
SRC	NA	6714	ENSG00000197122	SRC	v-src sarcoma (Schmidt-Ruppin A-2) viral oncogene homolog (avian)
EGFR	NA	1956	ENSG00000146648	EGFR	epidermal growth factor receptor
biological process	lymphocyte costimulation	GO:0031294
C=72;O=2;E=0.21;R=9.45;rawP=0.0189;adjP=0.0241
CAV1	NA	857	ENSG00000105974	CAV1	caveolin 1, caveolae protein, 22kDa
SRC	NA	6714	ENSG00000197122	SRC	v-src sarcoma (Schmidt-Ruppin A-2) viral oncogene homolog (avian)
biological process	phagocytosis	GO:0006909
C=89;O=2;E=0.26;R=7.65;rawP=0.0281;adjP=0.0338
TGM2	NA	7052	ENSG00000198959	TGM2	transglutaminase 2 (C polypeptide, protein-glutamine-gamma-glutamyltransferase)
SYK	NA	6850	ENSG00000165025	SYK	spleen tyrosine kinase
biological process	protein targeting	GO:0006605
C=469;O=7;E=1.38;R=5.08;rawP=0.0004;adjP=0.0009
GSK3B	NA	2932	ENSG00000082701	GSK3B	glycogen synthase kinase 3 beta
SMAD3	NA	4088	ENSG00000166949	SMAD3	SMAD family member 3
CDH1	NA	999	ENSG00000039068	CDH1	cadherin 1, type 1, E-cadherin (epithelial)
CDK1	NA	983	ENSG00000170312	CDK1	cyclin-dependent kinase 1
EGFR	NA	1956	ENSG00000146648	EGFR	epidermal growth factor receptor
RPS6	NA	6194	ENSG00000137154	RPS6	ribosomal protein S6
TP53	NA	7157	ENSG00000141510	TP53	tumor protein p53
biological process	negative regulation of fibroblast proliferation	GO:0048147
C=23;O=2;E=0.07;R=29.59;rawP=0.0021;adjP=0.0038
MYC	NA	4609	ENSG00000136997	MYC	v-myc myelocytomatosis viral oncogene homolog (avian)
TP53	NA	7157	ENSG00000141510	TP53	tumor protein p53
biological process	cytokine metabolic process	GO:0042107
C=106;O=2;E=0.31;R=6.42;rawP=0.0387;adjP=0.0446
GATA3	NA	2625	ENSG00000107485	GATA3	GATA binding protein 3
SYK	NA	6850	ENSG00000165025	SYK	spleen tyrosine kinase
biological process	cellular response to oxidative stress	GO:0034599
C=102;O=4;E=0.30;R=13.34;rawP=0.0002;adjP=0.0005
CDK1	NA	983	ENSG00000170312	CDK1	cyclin-dependent kinase 1
PARK7	NA	11315	ENSG00000116288	PARK7	parkinson protein 7
PRKAA1	NA	5562	ENSG00000132356	PRKAA1	protein kinase, AMP-activated, alpha 1 catalytic subunit
TP53	NA	7157	ENSG00000141510	TP53	tumor protein p53
biological process	cellular glucan metabolic process	GO:0006073
C=69;O=2;E=0.20;R=9.86;rawP=0.0175;adjP=0.0226
GSK3B	NA	2932	ENSG00000082701	GSK3B	glycogen synthase kinase 3 beta
GSK3A	NA	2931	ENSG00000105723	GSK3A	glycogen synthase kinase 3 alpha
biological process	tissue regeneration	GO:0042246
C=45;O=3;E=0.13;R=22.68;rawP=0.0003;adjP=0.0007
SERPINE1	NA	5054	ENSG00000106366	SERPINE1	serpin peptidase inhibitor, clade E (nexin, plasminogen activator inhibitor type 1), member 1
NOTCH1	NA	4851	ENSG00000148400	NOTCH1	notch 1
CCNB1	NA	891	ENSG00000134057	CCNB1	cyclin B1
biological process	cellular homeostasis	GO:0019725
C=717;O=6;E=2.11;R=2.85;rawP=0.0176;adjP=0.0227
BCL2	NA	596	ENSG00000171791	BCL2	B-cell CLL/lymphoma 2
CAV1	NA	857	ENSG00000105974	CAV1	caveolin 1, caveolae protein, 22kDa
TGM2	NA	7052	ENSG00000198959	TGM2	transglutaminase 2 (C polypeptide, protein-glutamine-gamma-glutamyltransferase)
PRKCA	NA	5578	ENSG00000154229	PRKCA	protein kinase C, alpha
MYC	NA	4609	ENSG00000136997	MYC	v-myc myelocytomatosis viral oncogene homolog (avian)
PARK7	NA	11315	ENSG00000116288	PARK7	parkinson protein 7
biological process	regulation of purine nucleotide biosynthetic process	GO:1900371
C=94;O=2;E=0.28;R=7.24;rawP=0.0311;adjP=0.0368
GSK3A	NA	2931	ENSG00000105723	GSK3A	glycogen synthase kinase 3 alpha
PRKCA	NA	5578	ENSG00000154229	PRKCA	protein kinase C, alpha
biological process	toll-like receptor signaling pathway	GO:0002224
C=113;O=3;E=0.33;R=9.03;rawP=0.0044;adjP=0.0070
MAPK14	NA	1432	ENSG00000112062	MAPK14	mitogen-activated protein kinase 14
CDK1	NA	983	ENSG00000170312	CDK1	cyclin-dependent kinase 1
MAPK9	NA	5601	ENSG00000050748	MAPK9	mitogen-activated protein kinase 9
biological process	Ras protein signal transduction	GO:0007265
C=369;O=5;E=1.08;R=4.61;rawP=0.0044;adjP=0.0070
GSK3B	NA	2932	ENSG00000082701	GSK3B	glycogen synthase kinase 3 beta
MAPK14	NA	1432	ENSG00000112062	MAPK14	mitogen-activated protein kinase 14
CDK1	NA	983	ENSG00000170312	CDK1	cyclin-dependent kinase 1
SRC	NA	6714	ENSG00000197122	SRC	v-src sarcoma (Schmidt-Ruppin A-2) viral oncogene homolog (avian)
TP53	NA	7157	ENSG00000141510	TP53	tumor protein p53
biological process	regulation of protein kinase activity	GO:0045859
C=603;O=14;E=1.77;R=7.90;rawP=9.12e-10;adjP=1.38e-08
ASNS	NA	440	ENSG00000070669	ASNS	asparagine synthetase (glutamine-hydrolyzing)
GSK3A	NA	2931	ENSG00000105723	GSK3A	glycogen synthase kinase 3 alpha
PRKAA1	NA	5562	ENSG00000132356	PRKAA1	protein kinase, AMP-activated, alpha 1 catalytic subunit
GSK3B	NA	2932	ENSG00000082701	GSK3B	glycogen synthase kinase 3 beta
CDKN1B	NA	1027	ENSG00000111276	CDKN1B	cyclin-dependent kinase inhibitor 1B (p27, Kip1)
CAV1	NA	857	ENSG00000105974	CAV1	caveolin 1, caveolae protein, 22kDa
AKT1S1	NA	84335	ENSG00000204673	AKT1S1	AKT1 substrate 1 (proline-rich)
PRKCA	NA	5578	ENSG00000154229	PRKCA	protein kinase C, alpha
CCNB1	NA	891	ENSG00000134057	CCNB1	cyclin B1
MAPK14	NA	1432	ENSG00000112062	MAPK14	mitogen-activated protein kinase 14
CDK1	NA	983	ENSG00000170312	CDK1	cyclin-dependent kinase 1
CCNE1	NA	898	ENSG00000105173	CCNE1	cyclin E1
SYK	NA	6850	ENSG00000165025	SYK	spleen tyrosine kinase
EGFR	NA	1956	ENSG00000146648	EGFR	epidermal growth factor receptor
biological process	regulation of histone modification	GO:0031056
C=59;O=4;E=0.17;R=23.07;rawP=2.62e-05;adjP=9.39e-05
GATA3	NA	2625	ENSG00000107485	GATA3	GATA binding protein 3
CHEK1	NA	1111	ENSG00000149554	CHEK1	checkpoint kinase 1
CCNB1	NA	891	ENSG00000134057	CCNB1	cyclin B1
TP53	NA	7157	ENSG00000141510	TP53	tumor protein p53
biological process	activation of innate immune response	GO:0002218
C=137;O=3;E=0.40;R=7.45;rawP=0.0075;adjP=0.0110
MAPK14	NA	1432	ENSG00000112062	MAPK14	mitogen-activated protein kinase 14
CDK1	NA	983	ENSG00000170312	CDK1	cyclin-dependent kinase 1
MAPK9	NA	5601	ENSG00000050748	MAPK9	mitogen-activated protein kinase 9
biological process	cellular response to lipopolysaccharide	GO:0071222
C=90;O=3;E=0.26;R=11.34;rawP=0.0023;adjP=0.0041
SERPINE1	NA	5054	ENSG00000106366	SERPINE1	serpin peptidase inhibitor, clade E (nexin, plasminogen activator inhibitor type 1), member 1
PRKCA	NA	5578	ENSG00000154229	PRKCA	protein kinase C, alpha
MAPK14	NA	1432	ENSG00000112062	MAPK14	mitogen-activated protein kinase 14
biological process	regulation of MAP kinase activity	GO:0043405
C=248;O=8;E=0.73;R=10.98;rawP=5.29e-07;adjP=3.27e-06
GSK3B	NA	2932	ENSG00000082701	GSK3B	glycogen synthase kinase 3 beta
CAV1	NA	857	ENSG00000105974	CAV1	caveolin 1, caveolae protein, 22kDa
PRKCA	NA	5578	ENSG00000154229	PRKCA	protein kinase C, alpha
MAPK14	NA	1432	ENSG00000112062	MAPK14	mitogen-activated protein kinase 14
CDK1	NA	983	ENSG00000170312	CDK1	cyclin-dependent kinase 1
SYK	NA	6850	ENSG00000165025	SYK	spleen tyrosine kinase
EGFR	NA	1956	ENSG00000146648	EGFR	epidermal growth factor receptor
PRKAA1	NA	5562	ENSG00000132356	PRKAA1	protein kinase, AMP-activated, alpha 1 catalytic subunit
biological process	cytosolic calcium ion homeostasis	GO:0051480
C=184;O=3;E=0.54;R=5.55;rawP=0.0167;adjP=0.0217
BCL2	NA	596	ENSG00000171791	BCL2	B-cell CLL/lymphoma 2
CAV1	NA	857	ENSG00000105974	CAV1	caveolin 1, caveolae protein, 22kDa
TGM2	NA	7052	ENSG00000198959	TGM2	transglutaminase 2 (C polypeptide, protein-glutamine-gamma-glutamyltransferase)
biological process	cell development	GO:0048468
C=1461;O=16;E=4.29;R=3.73;rawP=1.74e-06;adjP=9.24e-06
NOTCH1	NA	4851	ENSG00000148400	NOTCH1	notch 1
GSK3A	NA	2931	ENSG00000105723	GSK3A	glycogen synthase kinase 3 alpha
TP53	NA	7157	ENSG00000141510	TP53	tumor protein p53
GATA3	NA	2625	ENSG00000107485	GATA3	GATA binding protein 3
PRKCA	NA	5578	ENSG00000154229	PRKCA	protein kinase C, alpha
CCNB1	NA	891	ENSG00000134057	CCNB1	cyclin B1
CDK1	NA	983	ENSG00000170312	CDK1	cyclin-dependent kinase 1
SRC	NA	6714	ENSG00000197122	SRC	v-src sarcoma (Schmidt-Ruppin A-2) viral oncogene homolog (avian)
EGFR	NA	1956	ENSG00000146648	EGFR	epidermal growth factor receptor
SMAD3	NA	4088	ENSG00000166949	SMAD3	SMAD family member 3
CDH1	NA	999	ENSG00000039068	CDH1	cadherin 1, type 1, E-cadherin (epithelial)
COL6A1	NA	1291	ENSG00000142156	COL6A1	collagen, type VI, alpha 1
GSK3B	NA	2932	ENSG00000082701	GSK3B	glycogen synthase kinase 3 beta
BCL2	NA	596	ENSG00000171791	BCL2	B-cell CLL/lymphoma 2
PGR	NA	5241	ENSG00000082175	PGR	progesterone receptor
ESR1	NA	2099	ENSG00000091831	ESR1	estrogen receptor 1
biological process	cation transport	GO:0006812
C=634;O=5;E=1.86;R=2.68;rawP=0.0373;adjP=0.0433
CDKN1B	NA	1027	ENSG00000111276	CDKN1B	cyclin-dependent kinase inhibitor 1B (p27, Kip1)
BCL2	NA	596	ENSG00000171791	BCL2	B-cell CLL/lymphoma 2
CAV1	NA	857	ENSG00000105974	CAV1	caveolin 1, caveolae protein, 22kDa
SYK	NA	6850	ENSG00000165025	SYK	spleen tyrosine kinase
PARK7	NA	11315	ENSG00000116288	PARK7	parkinson protein 7
biological process	cellular response to peptide hormone stimulus	GO:0071375
C=288;O=7;E=0.85;R=8.27;rawP=1.87e-05;adjP=6.99e-05
GSK3A	NA	2931	ENSG00000105723	GSK3A	glycogen synthase kinase 3 alpha
PRKCA	NA	5578	ENSG00000154229	PRKCA	protein kinase C, alpha
EIF4EBP1	NA	1978	ENSG00000187840	EIF4EBP1	eukaryotic translation initiation factor 4E binding protein 1
CDK1	NA	983	ENSG00000170312	CDK1	cyclin-dependent kinase 1
PRKAA1	NA	5562	ENSG00000132356	PRKAA1	protein kinase, AMP-activated, alpha 1 catalytic subunit
RPS6	NA	6194	ENSG00000137154	RPS6	ribosomal protein S6
EEF2K	NA	29904	ENSG00000103319	EEF2K	eukaryotic elongation factor-2 kinase
biological process	negative regulation of glycogen biosynthetic process	GO:0045719
C=8;O=2;E=0.02;R=85.06;rawP=0.0002;adjP=0.0005
GSK3B	NA	2932	ENSG00000082701	GSK3B	glycogen synthase kinase 3 beta
GSK3A	NA	2931	ENSG00000105723	GSK3A	glycogen synthase kinase 3 alpha
biological process	double-strand break repair via homologous recombination	GO:0000724
C=55;O=3;E=0.16;R=18.56;rawP=0.0006;adjP=0.0013
CHEK1	NA	1111	ENSG00000149554	CHEK1	checkpoint kinase 1
TP53BP1	NA	7158	ENSG00000067369	TP53BP1	tumor protein p53 binding protein 1
RAD50	NA	10111	ENSG00000113522	RAD50	RAD50 homolog (S. cerevisiae)
biological process	regulation of ubiquitin-protein ligase activity involved in mitotic cell cycle	GO:0051439
C=78;O=2;E=0.23;R=8.72;rawP=0.0220;adjP=0.0276
CCNB1	NA	891	ENSG00000134057	CCNB1	cyclin B1
CDK1	NA	983	ENSG00000170312	CDK1	cyclin-dependent kinase 1
biological process	cellular response to unfolded protein	GO:0034620
C=87;O=2;E=0.26;R=7.82;rawP=0.0270;adjP=0.0326
ASNS	NA	440	ENSG00000070669	ASNS	asparagine synthetase (glutamine-hydrolyzing)
GSK3A	NA	2931	ENSG00000105723	GSK3A	glycogen synthase kinase 3 alpha
biological process	positive regulation of ubiquitin-protein ligase activity involved in mitotic cell cycle	GO:0051437
C=72;O=2;E=0.21;R=9.45;rawP=0.0189;adjP=0.0241
CCNB1	NA	891	ENSG00000134057	CCNB1	cyclin B1
CDK1	NA	983	ENSG00000170312	CDK1	cyclin-dependent kinase 1
biological process	regulation of RNA metabolic process	GO:0051252
C=2957;O=23;E=8.69;R=2.65;rawP=1.36e-06;adjP=7.40e-06
NOTCH1	NA	4851	ENSG00000148400	NOTCH1	notch 1
GSK3A	NA	2931	ENSG00000105723	GSK3A	glycogen synthase kinase 3 alpha
PRKAA1	NA	5562	ENSG00000132356	PRKAA1	protein kinase, AMP-activated, alpha 1 catalytic subunit
TP53	NA	7157	ENSG00000141510	TP53	tumor protein p53
GATA3	NA	2625	ENSG00000107485	GATA3	GATA binding protein 3
CHEK1	NA	1111	ENSG00000149554	CHEK1	checkpoint kinase 1
CAV1	NA	857	ENSG00000105974	CAV1	caveolin 1, caveolae protein, 22kDa
CCNB1	NA	891	ENSG00000134057	CCNB1	cyclin B1
MAPK14	NA	1432	ENSG00000112062	MAPK14	mitogen-activated protein kinase 14
CDK1	NA	983	ENSG00000170312	CDK1	cyclin-dependent kinase 1
CCNE1	NA	898	ENSG00000105173	CCNE1	cyclin E1
SMAD3	NA	4088	ENSG00000166949	SMAD3	SMAD family member 3
PCNA	NA	5111	ENSG00000132646	PCNA	proliferating cell nuclear antigen
CDH1	NA	999	ENSG00000039068	CDH1	cadherin 1, type 1, E-cadherin (epithelial)
TP53BP1	NA	7158	ENSG00000067369	TP53BP1	tumor protein p53 binding protein 1
MYC	NA	4609	ENSG00000136997	MYC	v-myc myelocytomatosis viral oncogene homolog (avian)
MAPK9	NA	5601	ENSG00000050748	MAPK9	mitogen-activated protein kinase 9
AR	NA	367	ENSG00000169083	AR	androgen receptor
GSK3B	NA	2932	ENSG00000082701	GSK3B	glycogen synthase kinase 3 beta
CDKN1B	NA	1027	ENSG00000111276	CDKN1B	cyclin-dependent kinase inhibitor 1B (p27, Kip1)
SERPINE1	NA	5054	ENSG00000106366	SERPINE1	serpin peptidase inhibitor, clade E (nexin, plasminogen activator inhibitor type 1), member 1
CHEK2	NA	11200	ENSG00000183765	CHEK2	checkpoint kinase 2
ESR1	NA	2099	ENSG00000091831	ESR1	estrogen receptor 1
biological process	toll-like receptor 4 signaling pathway	GO:0034142
C=89;O=3;E=0.26;R=11.47;rawP=0.0023;adjP=0.0041
MAPK14	NA	1432	ENSG00000112062	MAPK14	mitogen-activated protein kinase 14
CDK1	NA	983	ENSG00000170312	CDK1	cyclin-dependent kinase 1
MAPK9	NA	5601	ENSG00000050748	MAPK9	mitogen-activated protein kinase 9
biological process	bone resorption	GO:0045453
C=43;O=2;E=0.13;R=15.82;rawP=0.0071;adjP=0.0105
SYK	NA	6850	ENSG00000165025	SYK	spleen tyrosine kinase
SRC	NA	6714	ENSG00000197122	SRC	v-src sarcoma (Schmidt-Ruppin A-2) viral oncogene homolog (avian)
biological process	response to UV	GO:0009411
C=97;O=6;E=0.29;R=21.05;rawP=3.63e-07;adjP=2.42e-06
BCL2	NA	596	ENSG00000171791	BCL2	B-cell CLL/lymphoma 2
CHEK1	NA	1111	ENSG00000149554	CHEK1	checkpoint kinase 1
CASP7	NA	840	ENSG00000165806	CASP7	caspase 7, apoptosis-related cysteine peptidase
MYC	NA	4609	ENSG00000136997	MYC	v-myc myelocytomatosis viral oncogene homolog (avian)
EGFR	NA	1956	ENSG00000146648	EGFR	epidermal growth factor receptor
TP53	NA	7157	ENSG00000141510	TP53	tumor protein p53
biological process	wound healing	GO:0042060
C=627;O=11;E=1.84;R=5.97;rawP=1.35e-06;adjP=7.37e-06
SMAD3	NA	4088	ENSG00000166949	SMAD3	SMAD family member 3
NOTCH1	NA	4851	ENSG00000148400	NOTCH1	notch 1
TP53	NA	7157	ENSG00000141510	TP53	tumor protein p53
GATA3	NA	2625	ENSG00000107485	GATA3	GATA binding protein 3
SERPINE1	NA	5054	ENSG00000106366	SERPINE1	serpin peptidase inhibitor, clade E (nexin, plasminogen activator inhibitor type 1), member 1
CAV1	NA	857	ENSG00000105974	CAV1	caveolin 1, caveolae protein, 22kDa
PRKCA	NA	5578	ENSG00000154229	PRKCA	protein kinase C, alpha
CCNB1	NA	891	ENSG00000134057	CCNB1	cyclin B1
MAPK14	NA	1432	ENSG00000112062	MAPK14	mitogen-activated protein kinase 14
SRC	NA	6714	ENSG00000197122	SRC	v-src sarcoma (Schmidt-Ruppin A-2) viral oncogene homolog (avian)
SYK	NA	6850	ENSG00000165025	SYK	spleen tyrosine kinase
biological process	positive regulation of nucleobase-containing compound metabolic process	GO:0045935
C=1171;O=20;E=3.44;R=5.81;rawP=1.61e-11;adjP=4.68e-10
NOTCH1	NA	4851	ENSG00000148400	NOTCH1	notch 1
GSK3A	NA	2931	ENSG00000105723	GSK3A	glycogen synthase kinase 3 alpha
TP53	NA	7157	ENSG00000141510	TP53	tumor protein p53
GATA3	NA	2625	ENSG00000107485	GATA3	GATA binding protein 3
CHEK1	NA	1111	ENSG00000149554	CHEK1	checkpoint kinase 1
PRKCA	NA	5578	ENSG00000154229	PRKCA	protein kinase C, alpha
CCNB1	NA	891	ENSG00000134057	CCNB1	cyclin B1
MAPK14	NA	1432	ENSG00000112062	MAPK14	mitogen-activated protein kinase 14
CDK1	NA	983	ENSG00000170312	CDK1	cyclin-dependent kinase 1
CCNE1	NA	898	ENSG00000105173	CCNE1	cyclin E1
EGFR	NA	1956	ENSG00000146648	EGFR	epidermal growth factor receptor
SMAD3	NA	4088	ENSG00000166949	SMAD3	SMAD family member 3
CDH1	NA	999	ENSG00000039068	CDH1	cadherin 1, type 1, E-cadherin (epithelial)
TP53BP1	NA	7158	ENSG00000067369	TP53BP1	tumor protein p53 binding protein 1
MYC	NA	4609	ENSG00000136997	MYC	v-myc myelocytomatosis viral oncogene homolog (avian)
AR	NA	367	ENSG00000169083	AR	androgen receptor
GSK3B	NA	2932	ENSG00000082701	GSK3B	glycogen synthase kinase 3 beta
SERPINE1	NA	5054	ENSG00000106366	SERPINE1	serpin peptidase inhibitor, clade E (nexin, plasminogen activator inhibitor type 1), member 1
CHEK2	NA	11200	ENSG00000183765	CHEK2	checkpoint kinase 2
ESR1	NA	2099	ENSG00000091831	ESR1	estrogen receptor 1
biological process	positive regulation of MAPK cascade	GO:0043410
C=176;O=3;E=0.52;R=5.80;rawP=0.0148;adjP=0.0199
AR	NA	367	ENSG00000169083	AR	androgen receptor
PRKCA	NA	5578	ENSG00000154229	PRKCA	protein kinase C, alpha
ESR1	NA	2099	ENSG00000091831	ESR1	estrogen receptor 1
biological process	positive regulation of ERK1 and ERK2 cascade	GO:0070374
C=87;O=2;E=0.26;R=7.82;rawP=0.0270;adjP=0.0326
PRKCA	NA	5578	ENSG00000154229	PRKCA	protein kinase C, alpha
ESR1	NA	2099	ENSG00000091831	ESR1	estrogen receptor 1
biological process	chordate embryonic development	GO:0043009
C=516;O=7;E=1.52;R=4.62;rawP=0.0007;adjP=0.0015
AR	NA	367	ENSG00000169083	AR	androgen receptor
SMAD3	NA	4088	ENSG00000166949	SMAD3	SMAD family member 3
GATA3	NA	2625	ENSG00000107485	GATA3	GATA binding protein 3
CDH1	NA	999	ENSG00000039068	CDH1	cadherin 1, type 1, E-cadherin (epithelial)
CCNB1	NA	891	ENSG00000134057	CCNB1	cyclin B1
EGFR	NA	1956	ENSG00000146648	EGFR	epidermal growth factor receptor
TP53	NA	7157	ENSG00000141510	TP53	tumor protein p53
biological process	segmentation	GO:0035282
C=85;O=2;E=0.25;R=8.01;rawP=0.0258;adjP=0.0315
SMAD3	NA	4088	ENSG00000166949	SMAD3	SMAD family member 3
TP53	NA	7157	ENSG00000141510	TP53	tumor protein p53
biological process	nucleotide-excision repair	GO:0006289
C=80;O=2;E=0.24;R=8.51;rawP=0.0231;adjP=0.0288
PCNA	NA	5111	ENSG00000132646	PCNA	proliferating cell nuclear antigen
TP53	NA	7157	ENSG00000141510	TP53	tumor protein p53
biological process	TOR signaling cascade	GO:0031929
C=43;O=6;E=0.13;R=47.47;rawP=2.52e-09;adjP=3.18e-08
GATA3	NA	2625	ENSG00000107485	GATA3	GATA binding protein 3
AKT1S1	NA	84335	ENSG00000204673	AKT1S1	AKT1 substrate 1 (proline-rich)
GSK3A	NA	2931	ENSG00000105723	GSK3A	glycogen synthase kinase 3 alpha
EIF4EBP1	NA	1978	ENSG00000187840	EIF4EBP1	eukaryotic translation initiation factor 4E binding protein 1
PRKAA1	NA	5562	ENSG00000132356	PRKAA1	protein kinase, AMP-activated, alpha 1 catalytic subunit
RPS6	NA	6194	ENSG00000137154	RPS6	ribosomal protein S6
biological process	metabolic process	GO:0008152
C=9488;O=40;E=27.89;R=1.43;rawP=1.81e-05;adjP=6.81e-05
PRKAA1	NA	5562	ENSG00000132356	PRKAA1	protein kinase, AMP-activated, alpha 1 catalytic subunit
TP53	NA	7157	ENSG00000141510	TP53	tumor protein p53
GATA3	NA	2625	ENSG00000107485	GATA3	GATA binding protein 3
CHEK1	NA	1111	ENSG00000149554	CHEK1	checkpoint kinase 1
AKT1S1	NA	84335	ENSG00000204673	AKT1S1	AKT1 substrate 1 (proline-rich)
PRKCA	NA	5578	ENSG00000154229	PRKCA	protein kinase C, alpha
CCNB1	NA	891	ENSG00000134057	CCNB1	cyclin B1
MAPK14	NA	1432	ENSG00000112062	MAPK14	mitogen-activated protein kinase 14
CCNE1	NA	898	ENSG00000105173	CCNE1	cyclin E1
SRC	NA	6714	ENSG00000197122	SRC	v-src sarcoma (Schmidt-Ruppin A-2) viral oncogene homolog (avian)
PARK7	NA	11315	ENSG00000116288	PARK7	parkinson protein 7
EEF2K	NA	29904	ENSG00000103319	EEF2K	eukaryotic elongation factor-2 kinase
PCNA	NA	5111	ENSG00000132646	PCNA	proliferating cell nuclear antigen
ASNS	NA	440	ENSG00000070669	ASNS	asparagine synthetase (glutamine-hydrolyzing)
CDH1	NA	999	ENSG00000039068	CDH1	cadherin 1, type 1, E-cadherin (epithelial)
EEF2	NA	1938	ENSG00000167658	EEF2	eukaryotic translation elongation factor 2
MYC	NA	4609	ENSG00000136997	MYC	v-myc myelocytomatosis viral oncogene homolog (avian)
MAPK9	NA	5601	ENSG00000050748	MAPK9	mitogen-activated protein kinase 9
RPS6	NA	6194	ENSG00000137154	RPS6	ribosomal protein S6
CDKN1B	NA	1027	ENSG00000111276	CDKN1B	cyclin-dependent kinase inhibitor 1B (p27, Kip1)
BCL2	NA	596	ENSG00000171791	BCL2	B-cell CLL/lymphoma 2
TGM2	NA	7052	ENSG00000198959	TGM2	transglutaminase 2 (C polypeptide, protein-glutamine-gamma-glutamyltransferase)
PGR	NA	5241	ENSG00000082175	PGR	progesterone receptor
SYK	NA	6850	ENSG00000165025	SYK	spleen tyrosine kinase
NOTCH1	NA	4851	ENSG00000148400	NOTCH1	notch 1
GSK3A	NA	2931	ENSG00000105723	GSK3A	glycogen synthase kinase 3 alpha
CAV1	NA	857	ENSG00000105974	CAV1	caveolin 1, caveolae protein, 22kDa
CDK1	NA	983	ENSG00000170312	CDK1	cyclin-dependent kinase 1
EGFR	NA	1956	ENSG00000146648	EGFR	epidermal growth factor receptor
SMAD3	NA	4088	ENSG00000166949	SMAD3	SMAD family member 3
CASP7	NA	840	ENSG00000165806	CASP7	caspase 7, apoptosis-related cysteine peptidase
TP53BP1	NA	7158	ENSG00000067369	TP53BP1	tumor protein p53 binding protein 1
EIF4EBP1	NA	1978	ENSG00000187840	EIF4EBP1	eukaryotic translation initiation factor 4E binding protein 1
RAD50	NA	10111	ENSG00000113522	RAD50	RAD50 homolog (S. cerevisiae)
INPP4B	NA	8821	ENSG00000109452	INPP4B	inositol polyphosphate-4-phosphatase, type II, 105kDa
AR	NA	367	ENSG00000169083	AR	androgen receptor
GSK3B	NA	2932	ENSG00000082701	GSK3B	glycogen synthase kinase 3 beta
SERPINE1	NA	5054	ENSG00000106366	SERPINE1	serpin peptidase inhibitor, clade E (nexin, plasminogen activator inhibitor type 1), member 1
CHEK2	NA	11200	ENSG00000183765	CHEK2	checkpoint kinase 2
ESR1	NA	2099	ENSG00000091831	ESR1	estrogen receptor 1
biological process	cardiac ventricle morphogenesis	GO:0003208
C=62;O=3;E=0.18;R=16.46;rawP=0.0008;adjP=0.0017
GATA3	NA	2625	ENSG00000107485	GATA3	GATA binding protein 3
NOTCH1	NA	4851	ENSG00000148400	NOTCH1	notch 1
GSK3A	NA	2931	ENSG00000105723	GSK3A	glycogen synthase kinase 3 alpha
biological process	intracellular receptor mediated signaling pathway	GO:0030522
C=244;O=7;E=0.72;R=9.76;rawP=6.36e-06;adjP=2.76e-05
AR	NA	367	ENSG00000169083	AR	androgen receptor
BCL2	NA	596	ENSG00000171791	BCL2	B-cell CLL/lymphoma 2
ESR1	NA	2099	ENSG00000091831	ESR1	estrogen receptor 1
PGR	NA	5241	ENSG00000082175	PGR	progesterone receptor
CCNE1	NA	898	ENSG00000105173	CCNE1	cyclin E1
PARK7	NA	11315	ENSG00000116288	PARK7	parkinson protein 7
SRC	NA	6714	ENSG00000197122	SRC	v-src sarcoma (Schmidt-Ruppin A-2) viral oncogene homolog (avian)
biological process	positive regulation of binding	GO:0051099
C=78;O=2;E=0.23;R=8.72;rawP=0.0220;adjP=0.0276
GSK3B	NA	2932	ENSG00000082701	GSK3B	glycogen synthase kinase 3 beta
GATA3	NA	2625	ENSG00000107485	GATA3	GATA binding protein 3
biological process	intracellular steroid hormone receptor signaling pathway	GO:0030518
C=103;O=6;E=0.30;R=19.82;rawP=5.19e-07;adjP=3.22e-06
AR	NA	367	ENSG00000169083	AR	androgen receptor
ESR1	NA	2099	ENSG00000091831	ESR1	estrogen receptor 1
PGR	NA	5241	ENSG00000082175	PGR	progesterone receptor
CCNE1	NA	898	ENSG00000105173	CCNE1	cyclin E1
PARK7	NA	11315	ENSG00000116288	PARK7	parkinson protein 7
SRC	NA	6714	ENSG00000197122	SRC	v-src sarcoma (Schmidt-Ruppin A-2) viral oncogene homolog (avian)
biological process	negative regulation of transport	GO:0051051
C=270;O=4;E=0.79;R=5.04;rawP=0.0080;adjP=0.0116
GSK3B	NA	2932	ENSG00000082701	GSK3B	glycogen synthase kinase 3 beta
BCL2	NA	596	ENSG00000171791	BCL2	B-cell CLL/lymphoma 2
GSK3A	NA	2931	ENSG00000105723	GSK3A	glycogen synthase kinase 3 alpha
PRKCA	NA	5578	ENSG00000154229	PRKCA	protein kinase C, alpha
biological process	mitotic cell cycle	GO:0000278
C=780;O=15;E=2.29;R=6.54;rawP=2.61e-09;adjP=3.24e-08
SMAD3	NA	4088	ENSG00000166949	SMAD3	SMAD family member 3
ASNS	NA	440	ENSG00000070669	ASNS	asparagine synthetase (glutamine-hydrolyzing)
PCNA	NA	5111	ENSG00000132646	PCNA	proliferating cell nuclear antigen
EIF4EBP1	NA	1978	ENSG00000187840	EIF4EBP1	eukaryotic translation initiation factor 4E binding protein 1
MYC	NA	4609	ENSG00000136997	MYC	v-myc myelocytomatosis viral oncogene homolog (avian)
TP53	NA	7157	ENSG00000141510	TP53	tumor protein p53
CDKN1B	NA	1027	ENSG00000111276	CDKN1B	cyclin-dependent kinase inhibitor 1B (p27, Kip1)
BCL2	NA	596	ENSG00000171791	BCL2	B-cell CLL/lymphoma 2
CHEK1	NA	1111	ENSG00000149554	CHEK1	checkpoint kinase 1
CHEK2	NA	11200	ENSG00000183765	CHEK2	checkpoint kinase 2
PRKCA	NA	5578	ENSG00000154229	PRKCA	protein kinase C, alpha
CCNB1	NA	891	ENSG00000134057	CCNB1	cyclin B1
CDK1	NA	983	ENSG00000170312	CDK1	cyclin-dependent kinase 1
CCNE1	NA	898	ENSG00000105173	CCNE1	cyclin E1
EGFR	NA	1956	ENSG00000146648	EGFR	epidermal growth factor receptor
biological process	cellular response to abiotic stimulus	GO:0071214
C=146;O=6;E=0.43;R=13.98;rawP=4.01e-06;adjP=1.84e-05
GATA3	NA	2625	ENSG00000107485	GATA3	GATA binding protein 3
SERPINE1	NA	5054	ENSG00000106366	SERPINE1	serpin peptidase inhibitor, clade E (nexin, plasminogen activator inhibitor type 1), member 1
CHEK1	NA	1111	ENSG00000149554	CHEK1	checkpoint kinase 1
MAPK14	NA	1432	ENSG00000112062	MAPK14	mitogen-activated protein kinase 14
MYC	NA	4609	ENSG00000136997	MYC	v-myc myelocytomatosis viral oncogene homolog (avian)
TP53	NA	7157	ENSG00000141510	TP53	tumor protein p53
biological process	regulation of lipase activity	GO:0060191
C=108;O=2;E=0.32;R=6.30;rawP=0.0401;adjP=0.0460
PRKCA	NA	5578	ENSG00000154229	PRKCA	protein kinase C, alpha
EGFR	NA	1956	ENSG00000146648	EGFR	epidermal growth factor receptor
biological process	symbiosis, encompassing mutualism through parasitism	GO:0044403
C=447;O=5;E=1.31;R=3.81;rawP=0.0096;adjP=0.0136
SMAD3	NA	4088	ENSG00000166949	SMAD3	SMAD family member 3
CAV1	NA	857	ENSG00000105974	CAV1	caveolin 1, caveolae protein, 22kDa
SYK	NA	6850	ENSG00000165025	SYK	spleen tyrosine kinase
SRC	NA	6714	ENSG00000197122	SRC	v-src sarcoma (Schmidt-Ruppin A-2) viral oncogene homolog (avian)
TP53	NA	7157	ENSG00000141510	TP53	tumor protein p53
biological process	immune system development	GO:0002520
C=564;O=9;E=1.66;R=5.43;rawP=3.08e-05;adjP=0.0001
SMAD3	NA	4088	ENSG00000166949	SMAD3	SMAD family member 3
NOTCH1	NA	4851	ENSG00000148400	NOTCH1	notch 1
MYC	NA	4609	ENSG00000136997	MYC	v-myc myelocytomatosis viral oncogene homolog (avian)
TP53	NA	7157	ENSG00000141510	TP53	tumor protein p53
GATA3	NA	2625	ENSG00000107485	GATA3	GATA binding protein 3
BCL2	NA	596	ENSG00000171791	BCL2	B-cell CLL/lymphoma 2
PRKCA	NA	5578	ENSG00000154229	PRKCA	protein kinase C, alpha
MAPK14	NA	1432	ENSG00000112062	MAPK14	mitogen-activated protein kinase 14
SYK	NA	6850	ENSG00000165025	SYK	spleen tyrosine kinase
biological process	mammary gland branching involved in pregnancy	GO:0060745
C=5;O=3;E=0.01;R=204.14;rawP=2.36e-07;adjP=1.65e-06
AR	NA	367	ENSG00000169083	AR	androgen receptor
ESR1	NA	2099	ENSG00000091831	ESR1	estrogen receptor 1
PGR	NA	5241	ENSG00000082175	PGR	progesterone receptor
biological process	multi-organism process	GO:0051704
C=1374;O=15;E=4.04;R=3.71;rawP=4.34e-06;adjP=1.95e-05
SMAD3	NA	4088	ENSG00000166949	SMAD3	SMAD family member 3
NOTCH1	NA	4851	ENSG00000148400	NOTCH1	notch 1
RPS6	NA	6194	ENSG00000137154	RPS6	ribosomal protein S6
TP53	NA	7157	ENSG00000141510	TP53	tumor protein p53
AR	NA	367	ENSG00000169083	AR	androgen receptor
GATA3	NA	2625	ENSG00000107485	GATA3	GATA binding protein 3
SERPINE1	NA	5054	ENSG00000106366	SERPINE1	serpin peptidase inhibitor, clade E (nexin, plasminogen activator inhibitor type 1), member 1
BCL2	NA	596	ENSG00000171791	BCL2	B-cell CLL/lymphoma 2
CAV1	NA	857	ENSG00000105974	CAV1	caveolin 1, caveolae protein, 22kDa
PRKCA	NA	5578	ENSG00000154229	PRKCA	protein kinase C, alpha
ESR1	NA	2099	ENSG00000091831	ESR1	estrogen receptor 1
MAPK14	NA	1432	ENSG00000112062	MAPK14	mitogen-activated protein kinase 14
PGR	NA	5241	ENSG00000082175	PGR	progesterone receptor
SYK	NA	6850	ENSG00000165025	SYK	spleen tyrosine kinase
SRC	NA	6714	ENSG00000197122	SRC	v-src sarcoma (Schmidt-Ruppin A-2) viral oncogene homolog (avian)
biological process	regulation of microtubule-based process	GO:0032886
C=92;O=5;E=0.27;R=18.49;rawP=7.02e-06;adjP=2.98e-05
GSK3B	NA	2932	ENSG00000082701	GSK3B	glycogen synthase kinase 3 beta
CDKN1B	NA	1027	ENSG00000111276	CDKN1B	cyclin-dependent kinase inhibitor 1B (p27, Kip1)
CHEK1	NA	1111	ENSG00000149554	CHEK1	checkpoint kinase 1
CAV1	NA	857	ENSG00000105974	CAV1	caveolin 1, caveolae protein, 22kDa
CCNB1	NA	891	ENSG00000134057	CCNB1	cyclin B1
biological process	epithelial cell proliferation	GO:0050673
C=233;O=10;E=0.68;R=14.60;rawP=1.05e-09;adjP=1.56e-08
SMAD3	NA	4088	ENSG00000166949	SMAD3	SMAD family member 3
MYC	NA	4609	ENSG00000136997	MYC	v-myc myelocytomatosis viral oncogene homolog (avian)
AR	NA	367	ENSG00000169083	AR	androgen receptor
GATA3	NA	2625	ENSG00000107485	GATA3	GATA binding protein 3
CDKN1B	NA	1027	ENSG00000111276	CDKN1B	cyclin-dependent kinase inhibitor 1B (p27, Kip1)
CAV1	NA	857	ENSG00000105974	CAV1	caveolin 1, caveolae protein, 22kDa
PRKCA	NA	5578	ENSG00000154229	PRKCA	protein kinase C, alpha
ESR1	NA	2099	ENSG00000091831	ESR1	estrogen receptor 1
PGR	NA	5241	ENSG00000082175	PGR	progesterone receptor
EGFR	NA	1956	ENSG00000146648	EGFR	epidermal growth factor receptor
biological process	gliogenesis	GO:0042063
C=168;O=3;E=0.49;R=6.08;rawP=0.0131;adjP=0.0178
NOTCH1	NA	4851	ENSG00000148400	NOTCH1	notch 1
BCL2	NA	596	ENSG00000171791	BCL2	B-cell CLL/lymphoma 2
CDK1	NA	983	ENSG00000170312	CDK1	cyclin-dependent kinase 1
biological process	cell-cell signaling	GO:0007267
C=1099;O=7;E=3.23;R=2.17;rawP=0.0396;adjP=0.0456
AR	NA	367	ENSG00000169083	AR	androgen receptor
GSK3B	NA	2932	ENSG00000082701	GSK3B	glycogen synthase kinase 3 beta
GATA3	NA	2625	ENSG00000107485	GATA3	GATA binding protein 3
PRKCA	NA	5578	ENSG00000154229	PRKCA	protein kinase C, alpha
PGR	NA	5241	ENSG00000082175	PGR	progesterone receptor
SYK	NA	6850	ENSG00000165025	SYK	spleen tyrosine kinase
PARK7	NA	11315	ENSG00000116288	PARK7	parkinson protein 7
biological process	positive regulation of nucleotide metabolic process	GO:0045981
C=68;O=2;E=0.20;R=10.01;rawP=0.0170;adjP=0.0220
GSK3A	NA	2931	ENSG00000105723	GSK3A	glycogen synthase kinase 3 alpha
PRKCA	NA	5578	ENSG00000154229	PRKCA	protein kinase C, alpha
biological process	multicellular organismal reproductive process	GO:0048609
C=638;O=9;E=1.88;R=4.80;rawP=8.03e-05;adjP=0.0002
NOTCH1	NA	4851	ENSG00000148400	NOTCH1	notch 1
AR	NA	367	ENSG00000169083	AR	androgen receptor
BCL2	NA	596	ENSG00000171791	BCL2	B-cell CLL/lymphoma 2
CAV1	NA	857	ENSG00000105974	CAV1	caveolin 1, caveolae protein, 22kDa
CCNB1	NA	891	ENSG00000134057	CCNB1	cyclin B1
PGR	NA	5241	ENSG00000082175	PGR	progesterone receptor
ESR1	NA	2099	ENSG00000091831	ESR1	estrogen receptor 1
SRC	NA	6714	ENSG00000197122	SRC	v-src sarcoma (Schmidt-Ruppin A-2) viral oncogene homolog (avian)
CCNE1	NA	898	ENSG00000105173	CCNE1	cyclin E1
biological process	epithelial cell differentiation	GO:0030855
C=307;O=6;E=0.90;R=6.65;rawP=0.0003;adjP=0.0007
AR	NA	367	ENSG00000169083	AR	androgen receptor
GATA3	NA	2625	ENSG00000107485	GATA3	GATA binding protein 3
NOTCH1	NA	4851	ENSG00000148400	NOTCH1	notch 1
CAV1	NA	857	ENSG00000105974	CAV1	caveolin 1, caveolae protein, 22kDa
ESR1	NA	2099	ENSG00000091831	ESR1	estrogen receptor 1
PGR	NA	5241	ENSG00000082175	PGR	progesterone receptor
biological process	reproduction	GO:0000003
C=1598;O=18;E=4.70;R=3.83;rawP=1.85e-07;adjP=1.34e-06
NOTCH1	NA	4851	ENSG00000148400	NOTCH1	notch 1
TP53	NA	7157	ENSG00000141510	TP53	tumor protein p53
GATA3	NA	2625	ENSG00000107485	GATA3	GATA binding protein 3
CAV1	NA	857	ENSG00000105974	CAV1	caveolin 1, caveolae protein, 22kDa
CCNB1	NA	891	ENSG00000134057	CCNB1	cyclin B1
CDK1	NA	983	ENSG00000170312	CDK1	cyclin-dependent kinase 1
SRC	NA	6714	ENSG00000197122	SRC	v-src sarcoma (Schmidt-Ruppin A-2) viral oncogene homolog (avian)
PARK7	NA	11315	ENSG00000116288	PARK7	parkinson protein 7
CCNE1	NA	898	ENSG00000105173	CCNE1	cyclin E1
SMAD3	NA	4088	ENSG00000166949	SMAD3	SMAD family member 3
RAD50	NA	10111	ENSG00000113522	RAD50	RAD50 homolog (S. cerevisiae)
RPS6	NA	6194	ENSG00000137154	RPS6	ribosomal protein S6
CDKN1B	NA	1027	ENSG00000111276	CDKN1B	cyclin-dependent kinase inhibitor 1B (p27, Kip1)
AR	NA	367	ENSG00000169083	AR	androgen receptor
BCL2	NA	596	ENSG00000171791	BCL2	B-cell CLL/lymphoma 2
ESR1	NA	2099	ENSG00000091831	ESR1	estrogen receptor 1
PGR	NA	5241	ENSG00000082175	PGR	progesterone receptor
SYK	NA	6850	ENSG00000165025	SYK	spleen tyrosine kinase
biological process	maternal process involved in female pregnancy	GO:0060135
C=20;O=3;E=0.06;R=51.03;rawP=2.60e-05;adjP=9.34e-05
AR	NA	367	ENSG00000169083	AR	androgen receptor
ESR1	NA	2099	ENSG00000091831	ESR1	estrogen receptor 1
PGR	NA	5241	ENSG00000082175	PGR	progesterone receptor
biological process	vasculogenesis	GO:0001570
C=68;O=2;E=0.20;R=10.01;rawP=0.0170;adjP=0.0220
NOTCH1	NA	4851	ENSG00000148400	NOTCH1	notch 1
CAV1	NA	857	ENSG00000105974	CAV1	caveolin 1, caveolae protein, 22kDa
biological process	prostate gland morphogenesis	GO:0060512
C=32;O=2;E=0.09;R=21.26;rawP=0.0040;adjP=0.0065
AR	NA	367	ENSG00000169083	AR	androgen receptor
ESR1	NA	2099	ENSG00000091831	ESR1	estrogen receptor 1
biological process	positive regulation of hydrolase activity	GO:0051345
C=440;O=10;E=1.29;R=7.73;rawP=4.31e-07;adjP=2.80e-06
SMAD3	NA	4088	ENSG00000166949	SMAD3	SMAD family member 3
CASP7	NA	840	ENSG00000165806	CASP7	caspase 7, apoptosis-related cysteine peptidase
ASNS	NA	440	ENSG00000070669	ASNS	asparagine synthetase (glutamine-hydrolyzing)
PCNA	NA	5111	ENSG00000132646	PCNA	proliferating cell nuclear antigen
GSK3A	NA	2931	ENSG00000105723	GSK3A	glycogen synthase kinase 3 alpha
MYC	NA	4609	ENSG00000136997	MYC	v-myc myelocytomatosis viral oncogene homolog (avian)
GSK3B	NA	2932	ENSG00000082701	GSK3B	glycogen synthase kinase 3 beta
CDKN1B	NA	1027	ENSG00000111276	CDKN1B	cyclin-dependent kinase inhibitor 1B (p27, Kip1)
PRKCA	NA	5578	ENSG00000154229	PRKCA	protein kinase C, alpha
EGFR	NA	1956	ENSG00000146648	EGFR	epidermal growth factor receptor
biological process	regulation of cell motility	GO:2000145
C=418;O=7;E=1.23;R=5.70;rawP=0.0002;adjP=0.0005
SMAD3	NA	4088	ENSG00000166949	SMAD3	SMAD family member 3
GATA3	NA	2625	ENSG00000107485	GATA3	GATA binding protein 3
SERPINE1	NA	5054	ENSG00000106366	SERPINE1	serpin peptidase inhibitor, clade E (nexin, plasminogen activator inhibitor type 1), member 1
NOTCH1	NA	4851	ENSG00000148400	NOTCH1	notch 1
BCL2	NA	596	ENSG00000171791	BCL2	B-cell CLL/lymphoma 2
PRKCA	NA	5578	ENSG00000154229	PRKCA	protein kinase C, alpha
EGFR	NA	1956	ENSG00000146648	EGFR	epidermal growth factor receptor
biological process	cellular protein localization	GO:0034613
C=931;O=10;E=2.74;R=3.65;rawP=0.0003;adjP=0.0007
SMAD3	NA	4088	ENSG00000166949	SMAD3	SMAD family member 3
CDH1	NA	999	ENSG00000039068	CDH1	cadherin 1, type 1, E-cadherin (epithelial)
RPS6	NA	6194	ENSG00000137154	RPS6	ribosomal protein S6
TP53	NA	7157	ENSG00000141510	TP53	tumor protein p53
AR	NA	367	ENSG00000169083	AR	androgen receptor
GSK3B	NA	2932	ENSG00000082701	GSK3B	glycogen synthase kinase 3 beta
CAV1	NA	857	ENSG00000105974	CAV1	caveolin 1, caveolae protein, 22kDa
CCNB1	NA	891	ENSG00000134057	CCNB1	cyclin B1
CDK1	NA	983	ENSG00000170312	CDK1	cyclin-dependent kinase 1
EGFR	NA	1956	ENSG00000146648	EGFR	epidermal growth factor receptor
biological process	response to stress	GO:0006950
C=2952;O=28;E=8.68;R=3.23;rawP=1.89e-10;adjP=3.71e-09
NOTCH1	NA	4851	ENSG00000148400	NOTCH1	notch 1
GSK3A	NA	2931	ENSG00000105723	GSK3A	glycogen synthase kinase 3 alpha
PRKAA1	NA	5562	ENSG00000132356	PRKAA1	protein kinase, AMP-activated, alpha 1 catalytic subunit
TP53	NA	7157	ENSG00000141510	TP53	tumor protein p53
GATA3	NA	2625	ENSG00000107485	GATA3	GATA binding protein 3
CHEK1	NA	1111	ENSG00000149554	CHEK1	checkpoint kinase 1
CAV1	NA	857	ENSG00000105974	CAV1	caveolin 1, caveolae protein, 22kDa
PRKCA	NA	5578	ENSG00000154229	PRKCA	protein kinase C, alpha
CCNB1	NA	891	ENSG00000134057	CCNB1	cyclin B1
MAPK14	NA	1432	ENSG00000112062	MAPK14	mitogen-activated protein kinase 14
CDK1	NA	983	ENSG00000170312	CDK1	cyclin-dependent kinase 1
SRC	NA	6714	ENSG00000197122	SRC	v-src sarcoma (Schmidt-Ruppin A-2) viral oncogene homolog (avian)
PARK7	NA	11315	ENSG00000116288	PARK7	parkinson protein 7
EGFR	NA	1956	ENSG00000146648	EGFR	epidermal growth factor receptor
SMAD3	NA	4088	ENSG00000166949	SMAD3	SMAD family member 3
PCNA	NA	5111	ENSG00000132646	PCNA	proliferating cell nuclear antigen
ASNS	NA	440	ENSG00000070669	ASNS	asparagine synthetase (glutamine-hydrolyzing)
TP53BP1	NA	7158	ENSG00000067369	TP53BP1	tumor protein p53 binding protein 1
MYC	NA	4609	ENSG00000136997	MYC	v-myc myelocytomatosis viral oncogene homolog (avian)
RAD50	NA	10111	ENSG00000113522	RAD50	RAD50 homolog (S. cerevisiae)
MAPK9	NA	5601	ENSG00000050748	MAPK9	mitogen-activated protein kinase 9
GSK3B	NA	2932	ENSG00000082701	GSK3B	glycogen synthase kinase 3 beta
CDKN1B	NA	1027	ENSG00000111276	CDKN1B	cyclin-dependent kinase inhibitor 1B (p27, Kip1)
SERPINE1	NA	5054	ENSG00000106366	SERPINE1	serpin peptidase inhibitor, clade E (nexin, plasminogen activator inhibitor type 1), member 1
BCL2	NA	596	ENSG00000171791	BCL2	B-cell CLL/lymphoma 2
CHEK2	NA	11200	ENSG00000183765	CHEK2	checkpoint kinase 2
TGM2	NA	7052	ENSG00000198959	TGM2	transglutaminase 2 (C polypeptide, protein-glutamine-gamma-glutamyltransferase)
SYK	NA	6850	ENSG00000165025	SYK	spleen tyrosine kinase
biological process	translational elongation	GO:0006414
C=109;O=3;E=0.32;R=9.36;rawP=0.0040;adjP=0.0065
EEF2	NA	1938	ENSG00000167658	EEF2	eukaryotic translation elongation factor 2
RPS6	NA	6194	ENSG00000137154	RPS6	ribosomal protein S6
EEF2K	NA	29904	ENSG00000103319	EEF2K	eukaryotic elongation factor-2 kinase
biological process	regulation of cellular component movement	GO:0051270
C=458;O=8;E=1.35;R=5.94;rawP=4.80e-05;adjP=0.0002
SMAD3	NA	4088	ENSG00000166949	SMAD3	SMAD family member 3
NOTCH1	NA	4851	ENSG00000148400	NOTCH1	notch 1
GATA3	NA	2625	ENSG00000107485	GATA3	GATA binding protein 3
CDKN1B	NA	1027	ENSG00000111276	CDKN1B	cyclin-dependent kinase inhibitor 1B (p27, Kip1)
BCL2	NA	596	ENSG00000171791	BCL2	B-cell CLL/lymphoma 2
SERPINE1	NA	5054	ENSG00000106366	SERPINE1	serpin peptidase inhibitor, clade E (nexin, plasminogen activator inhibitor type 1), member 1
PRKCA	NA	5578	ENSG00000154229	PRKCA	protein kinase C, alpha
EGFR	NA	1956	ENSG00000146648	EGFR	epidermal growth factor receptor
biological process	transforming growth factor beta receptor signaling pathway	GO:0007179
C=169;O=4;E=0.50;R=8.05;rawP=0.0015;adjP=0.0028
SMAD3	NA	4088	ENSG00000166949	SMAD3	SMAD family member 3
SERPINE1	NA	5054	ENSG00000106366	SERPINE1	serpin peptidase inhibitor, clade E (nexin, plasminogen activator inhibitor type 1), member 1
MYC	NA	4609	ENSG00000136997	MYC	v-myc myelocytomatosis viral oncogene homolog (avian)
TP53	NA	7157	ENSG00000141510	TP53	tumor protein p53
biological process	digestive system development	GO:0055123
C=118;O=4;E=0.35;R=11.53;rawP=0.0004;adjP=0.0009
SMAD3	NA	4088	ENSG00000166949	SMAD3	SMAD family member 3
BCL2	NA	596	ENSG00000171791	BCL2	B-cell CLL/lymphoma 2
CCNB1	NA	891	ENSG00000134057	CCNB1	cyclin B1
EGFR	NA	1956	ENSG00000146648	EGFR	epidermal growth factor receptor
biological process	morphogenesis of an epithelial fold	GO:0060571
C=26;O=2;E=0.08;R=26.17;rawP=0.0026;adjP=0.0045
AR	NA	367	ENSG00000169083	AR	androgen receptor
EGFR	NA	1956	ENSG00000146648	EGFR	epidermal growth factor receptor
biological process	positive regulation of leukocyte activation	GO:0002696
C=233;O=5;E=0.68;R=7.30;rawP=0.0006;adjP=0.0013
GATA3	NA	2625	ENSG00000107485	GATA3	GATA binding protein 3
BCL2	NA	596	ENSG00000171791	BCL2	B-cell CLL/lymphoma 2
CAV1	NA	857	ENSG00000105974	CAV1	caveolin 1, caveolae protein, 22kDa
SYK	NA	6850	ENSG00000165025	SYK	spleen tyrosine kinase
SRC	NA	6714	ENSG00000197122	SRC	v-src sarcoma (Schmidt-Ruppin A-2) viral oncogene homolog (avian)
biological process	negative regulation of biosynthetic process	GO:0009890
C=1006;O=13;E=2.96;R=4.40;rawP=3.73e-06;adjP=1.75e-05
SMAD3	NA	4088	ENSG00000166949	SMAD3	SMAD family member 3
NOTCH1	NA	4851	ENSG00000148400	NOTCH1	notch 1
GSK3A	NA	2931	ENSG00000105723	GSK3A	glycogen synthase kinase 3 alpha
EIF4EBP1	NA	1978	ENSG00000187840	EIF4EBP1	eukaryotic translation initiation factor 4E binding protein 1
MYC	NA	4609	ENSG00000136997	MYC	v-myc myelocytomatosis viral oncogene homolog (avian)
PRKAA1	NA	5562	ENSG00000132356	PRKAA1	protein kinase, AMP-activated, alpha 1 catalytic subunit
TP53	NA	7157	ENSG00000141510	TP53	tumor protein p53
AR	NA	367	ENSG00000169083	AR	androgen receptor
GSK3B	NA	2932	ENSG00000082701	GSK3B	glycogen synthase kinase 3 beta
GATA3	NA	2625	ENSG00000107485	GATA3	GATA binding protein 3
CDKN1B	NA	1027	ENSG00000111276	CDKN1B	cyclin-dependent kinase inhibitor 1B (p27, Kip1)
CAV1	NA	857	ENSG00000105974	CAV1	caveolin 1, caveolae protein, 22kDa
PRKCA	NA	5578	ENSG00000154229	PRKCA	protein kinase C, alpha
biological process	positive regulation of epithelial to mesenchymal transition	GO:0010718
C=23;O=2;E=0.07;R=29.59;rawP=0.0021;adjP=0.0038
SMAD3	NA	4088	ENSG00000166949	SMAD3	SMAD family member 3
NOTCH1	NA	4851	ENSG00000148400	NOTCH1	notch 1
biological process	macromolecule methylation	GO:0043414
C=124;O=3;E=0.36;R=8.23;rawP=0.0057;adjP=0.0088
GSK3B	NA	2932	ENSG00000082701	GSK3B	glycogen synthase kinase 3 beta
GATA3	NA	2625	ENSG00000107485	GATA3	GATA binding protein 3
GSK3A	NA	2931	ENSG00000105723	GSK3A	glycogen synthase kinase 3 alpha
biological process	response to hydrogen peroxide	GO:0042542
C=86;O=4;E=0.25;R=15.82;rawP=0.0001;adjP=0.0003
BCL2	NA	596	ENSG00000171791	BCL2	B-cell CLL/lymphoma 2
CDK1	NA	983	ENSG00000170312	CDK1	cyclin-dependent kinase 1
PARK7	NA	11315	ENSG00000116288	PARK7	parkinson protein 7
PRKAA1	NA	5562	ENSG00000132356	PRKAA1	protein kinase, AMP-activated, alpha 1 catalytic subunit
biological process	organelle organization	GO:0006996
C=2113;O=16;E=6.21;R=2.58;rawP=0.0002;adjP=0.0005
TP53	NA	7157	ENSG00000141510	TP53	tumor protein p53
GATA3	NA	2625	ENSG00000107485	GATA3	GATA binding protein 3
CHEK1	NA	1111	ENSG00000149554	CHEK1	checkpoint kinase 1
CAV1	NA	857	ENSG00000105974	CAV1	caveolin 1, caveolae protein, 22kDa
PRKCA	NA	5578	ENSG00000154229	PRKCA	protein kinase C, alpha
CCNB1	NA	891	ENSG00000134057	CCNB1	cyclin B1
CDK1	NA	983	ENSG00000170312	CDK1	cyclin-dependent kinase 1
PARK7	NA	11315	ENSG00000116288	PARK7	parkinson protein 7
SMAD3	NA	4088	ENSG00000166949	SMAD3	SMAD family member 3
PCNA	NA	5111	ENSG00000132646	PCNA	proliferating cell nuclear antigen
CASP7	NA	840	ENSG00000165806	CASP7	caspase 7, apoptosis-related cysteine peptidase
MYC	NA	4609	ENSG00000136997	MYC	v-myc myelocytomatosis viral oncogene homolog (avian)
RAD50	NA	10111	ENSG00000113522	RAD50	RAD50 homolog (S. cerevisiae)
CDKN1B	NA	1027	ENSG00000111276	CDKN1B	cyclin-dependent kinase inhibitor 1B (p27, Kip1)
BCL2	NA	596	ENSG00000171791	BCL2	B-cell CLL/lymphoma 2
CHEK2	NA	11200	ENSG00000183765	CHEK2	checkpoint kinase 2
biological process	regulation of kidney development	GO:0090183
C=54;O=2;E=0.16;R=12.60;rawP=0.0110;adjP=0.0153
GATA3	NA	2625	ENSG00000107485	GATA3	GATA binding protein 3
MYC	NA	4609	ENSG00000136997	MYC	v-myc myelocytomatosis viral oncogene homolog (avian)
biological process	regulation of cell morphogenesis involved in differentiation	GO:0010769
C=187;O=3;E=0.55;R=5.46;rawP=0.0174;adjP=0.0225
GSK3B	NA	2932	ENSG00000082701	GSK3B	glycogen synthase kinase 3 beta
SMAD3	NA	4088	ENSG00000166949	SMAD3	SMAD family member 3
NOTCH1	NA	4851	ENSG00000148400	NOTCH1	notch 1
biological process	developmental growth	GO:0048589
C=282;O=11;E=0.83;R=13.27;rawP=3.74e-10;adjP=6.52e-09
SMAD3	NA	4088	ENSG00000166949	SMAD3	SMAD family member 3
NOTCH1	NA	4851	ENSG00000148400	NOTCH1	notch 1
GSK3A	NA	2931	ENSG00000105723	GSK3A	glycogen synthase kinase 3 alpha
AR	NA	367	ENSG00000169083	AR	androgen receptor
GATA3	NA	2625	ENSG00000107485	GATA3	GATA binding protein 3
SERPINE1	NA	5054	ENSG00000106366	SERPINE1	serpin peptidase inhibitor, clade E (nexin, plasminogen activator inhibitor type 1), member 1
BCL2	NA	596	ENSG00000171791	BCL2	B-cell CLL/lymphoma 2
CCNB1	NA	891	ENSG00000134057	CCNB1	cyclin B1
ESR1	NA	2099	ENSG00000091831	ESR1	estrogen receptor 1
CCNE1	NA	898	ENSG00000105173	CCNE1	cyclin E1
CDK1	NA	983	ENSG00000170312	CDK1	cyclin-dependent kinase 1
biological process	growth	GO:0040007
C=796;O=13;E=2.34;R=5.56;rawP=2.65e-07;adjP=1.83e-06
SMAD3	NA	4088	ENSG00000166949	SMAD3	SMAD family member 3
NOTCH1	NA	4851	ENSG00000148400	NOTCH1	notch 1
GSK3A	NA	2931	ENSG00000105723	GSK3A	glycogen synthase kinase 3 alpha
TP53	NA	7157	ENSG00000141510	TP53	tumor protein p53
AR	NA	367	ENSG00000169083	AR	androgen receptor
GATA3	NA	2625	ENSG00000107485	GATA3	GATA binding protein 3
CDKN1B	NA	1027	ENSG00000111276	CDKN1B	cyclin-dependent kinase inhibitor 1B (p27, Kip1)
SERPINE1	NA	5054	ENSG00000106366	SERPINE1	serpin peptidase inhibitor, clade E (nexin, plasminogen activator inhibitor type 1), member 1
BCL2	NA	596	ENSG00000171791	BCL2	B-cell CLL/lymphoma 2
CCNB1	NA	891	ENSG00000134057	CCNB1	cyclin B1
ESR1	NA	2099	ENSG00000091831	ESR1	estrogen receptor 1
CDK1	NA	983	ENSG00000170312	CDK1	cyclin-dependent kinase 1
CCNE1	NA	898	ENSG00000105173	CCNE1	cyclin E1
biological process	protein stabilization	GO:0050821
C=67;O=2;E=0.20;R=10.16;rawP=0.0165;adjP=0.0215
SMAD3	NA	4088	ENSG00000166949	SMAD3	SMAD family member 3
PARK7	NA	11315	ENSG00000116288	PARK7	parkinson protein 7
biological process	negative regulation of signal transduction	GO:0009968
C=642;O=16;E=1.89;R=8.48;rawP=1.38e-11;adjP=4.26e-10
SMAD3	NA	4088	ENSG00000166949	SMAD3	SMAD family member 3
NOTCH1	NA	4851	ENSG00000148400	NOTCH1	notch 1
GSK3A	NA	2931	ENSG00000105723	GSK3A	glycogen synthase kinase 3 alpha
MYC	NA	4609	ENSG00000136997	MYC	v-myc myelocytomatosis viral oncogene homolog (avian)
PRKAA1	NA	5562	ENSG00000132356	PRKAA1	protein kinase, AMP-activated, alpha 1 catalytic subunit
TP53	NA	7157	ENSG00000141510	TP53	tumor protein p53
GSK3B	NA	2932	ENSG00000082701	GSK3B	glycogen synthase kinase 3 beta
GATA3	NA	2625	ENSG00000107485	GATA3	GATA binding protein 3
BCL2	NA	596	ENSG00000171791	BCL2	B-cell CLL/lymphoma 2
CAV1	NA	857	ENSG00000105974	CAV1	caveolin 1, caveolae protein, 22kDa
AKT1S1	NA	84335	ENSG00000204673	AKT1S1	AKT1 substrate 1 (proline-rich)
PRKCA	NA	5578	ENSG00000154229	PRKCA	protein kinase C, alpha
ESR1	NA	2099	ENSG00000091831	ESR1	estrogen receptor 1
SRC	NA	6714	ENSG00000197122	SRC	v-src sarcoma (Schmidt-Ruppin A-2) viral oncogene homolog (avian)
PARK7	NA	11315	ENSG00000116288	PARK7	parkinson protein 7
EGFR	NA	1956	ENSG00000146648	EGFR	epidermal growth factor receptor
biological process	inactivation of MAPK activity	GO:0000188
C=25;O=2;E=0.07;R=27.22;rawP=0.0024;adjP=0.0042
CAV1	NA	857	ENSG00000105974	CAV1	caveolin 1, caveolae protein, 22kDa
PRKCA	NA	5578	ENSG00000154229	PRKCA	protein kinase C, alpha
biological process	regulation of muscle organ development	GO:0048634
C=104;O=6;E=0.31;R=19.63;rawP=5.50e-07;adjP=3.36e-06
SMAD3	NA	4088	ENSG00000166949	SMAD3	SMAD family member 3
NOTCH1	NA	4851	ENSG00000148400	NOTCH1	notch 1
BCL2	NA	596	ENSG00000171791	BCL2	B-cell CLL/lymphoma 2
GSK3A	NA	2931	ENSG00000105723	GSK3A	glycogen synthase kinase 3 alpha
CCNB1	NA	891	ENSG00000134057	CCNB1	cyclin B1
CDK1	NA	983	ENSG00000170312	CDK1	cyclin-dependent kinase 1
biological process	stress-activated protein kinase signaling cascade	GO:0031098
C=217;O=5;E=0.64;R=7.84;rawP=0.0004;adjP=0.0009
MAPK14	NA	1432	ENSG00000112062	MAPK14	mitogen-activated protein kinase 14
CDK1	NA	983	ENSG00000170312	CDK1	cyclin-dependent kinase 1
SYK	NA	6850	ENSG00000165025	SYK	spleen tyrosine kinase
MYC	NA	4609	ENSG00000136997	MYC	v-myc myelocytomatosis viral oncogene homolog (avian)
MAPK9	NA	5601	ENSG00000050748	MAPK9	mitogen-activated protein kinase 9
biological process	methylation	GO:0032259
C=135;O=3;E=0.40;R=7.56;rawP=0.0072;adjP=0.0106
GSK3B	NA	2932	ENSG00000082701	GSK3B	glycogen synthase kinase 3 beta
GATA3	NA	2625	ENSG00000107485	GATA3	GATA binding protein 3
GSK3A	NA	2931	ENSG00000105723	GSK3A	glycogen synthase kinase 3 alpha
biological process	response to amine stimulus	GO:0014075
C=112;O=5;E=0.33;R=15.19;rawP=1.83e-05;adjP=6.87e-05
BCL2	NA	596	ENSG00000171791	BCL2	B-cell CLL/lymphoma 2
ASNS	NA	440	ENSG00000070669	ASNS	asparagine synthetase (glutamine-hydrolyzing)
CDH1	NA	999	ENSG00000039068	CDH1	cadherin 1, type 1, E-cadherin (epithelial)
CDK1	NA	983	ENSG00000170312	CDK1	cyclin-dependent kinase 1
COL6A1	NA	1291	ENSG00000142156	COL6A1	collagen, type VI, alpha 1
biological process	intracellular estrogen receptor signaling pathway	GO:0030520
C=34;O=3;E=0.10;R=30.02;rawP=0.0001;adjP=0.0003
AR	NA	367	ENSG00000169083	AR	androgen receptor
ESR1	NA	2099	ENSG00000091831	ESR1	estrogen receptor 1
SRC	NA	6714	ENSG00000197122	SRC	v-src sarcoma (Schmidt-Ruppin A-2) viral oncogene homolog (avian)
biological process	erythrocyte homeostasis	GO:0034101
C=94;O=2;E=0.28;R=7.24;rawP=0.0311;adjP=0.0368
GATA3	NA	2625	ENSG00000107485	GATA3	GATA binding protein 3
MAPK14	NA	1432	ENSG00000112062	MAPK14	mitogen-activated protein kinase 14
biological process	positive regulation of metabolic process	GO:0009893
C=1981;O=28;E=5.82;R=4.81;rawP=7.84e-15;adjP=6.24e-13
NOTCH1	NA	4851	ENSG00000148400	NOTCH1	notch 1
GSK3A	NA	2931	ENSG00000105723	GSK3A	glycogen synthase kinase 3 alpha
PRKAA1	NA	5562	ENSG00000132356	PRKAA1	protein kinase, AMP-activated, alpha 1 catalytic subunit
TP53	NA	7157	ENSG00000141510	TP53	tumor protein p53
GATA3	NA	2625	ENSG00000107485	GATA3	GATA binding protein 3
CHEK1	NA	1111	ENSG00000149554	CHEK1	checkpoint kinase 1
CAV1	NA	857	ENSG00000105974	CAV1	caveolin 1, caveolae protein, 22kDa
PRKCA	NA	5578	ENSG00000154229	PRKCA	protein kinase C, alpha
CCNB1	NA	891	ENSG00000134057	CCNB1	cyclin B1
MAPK14	NA	1432	ENSG00000112062	MAPK14	mitogen-activated protein kinase 14
CDK1	NA	983	ENSG00000170312	CDK1	cyclin-dependent kinase 1
CCNE1	NA	898	ENSG00000105173	CCNE1	cyclin E1
EGFR	NA	1956	ENSG00000146648	EGFR	epidermal growth factor receptor
[truncated: 10,380 more rows]
